# Supplementary material for: Rapid Recapitulation of Nonalcoholic Steatohepatitis upon Loss of Host Cell Factor 1 Function in Mouse Hepatocytes
Source: Mol Cell Biol. 2019 Feb 15;39(5):e00405-18. doi: 10.1128/MCB.00405-18 (PMC6379584; doi:10.1128/MCB.00405-18)
Supplement: Supplemental file 3 [file 0cf434ddc21984d7d09071a8f6db3aaa_MCB.00405-18-s0003.xlsx]

## Sheet: Supplemental Table 1
	Supplementary Table 1: Raw tag counts on on selected Hcfc1 exons along with the expected-splicing events.
		EXONS					EXON JUNCTIONS
	Sample	1	2	3	4		1:2	2:3	3:4	1:4
	Hcfc1lox/Y_Day 0	48	13	6	18		13	21	14	0
	Hcfc1lox/Y_Day 1	53	9	9	26		11	25	13	0
	Hcfc1lox/Y_Day 2	32	4	5	5		6	21	10	0
	Hcfc1lox/Y_Day 3	59	14	8	28		12	19	14	0
	Hcfc1lox/Y_Day 4	24	9	8	15		8	18	12	0
	Hcfc1lox/Y_Day 5	62	25	15	32		20	32	31	0
	Hcfc1lox/Y_Day 6	58	14	8	25		10	30	29	1
	Hcfc1lox/Y_Day 7	46	26	11	25		8	35	22	0
	Hcfc1lox/Y_Day 8	46	4	8	19		13	18	12	0
	Hcfc1lox/Y_Day 9	20	5	3	9		3	7	11	0
	Hcfc1lox/Y_Day 10	61	16	17	34		27	45	27	0
	Hcfc1lox/Y_Day 11	31	14	10	19		10	24	14	0
	Hcfc1lox/Y_Day 12	31	10	6	19		10	15	14	0
	Hcfc1lox/Y_Day 13	52	15	14	23		22	35	21	0
	Hcfc1lox/Y_Day 14	61	22	7	30		23	40	20	0
	Hcfc1hepKO/+_Day 0	31	6	4	17		5	15	8	0
	Hcfc1hepKO/+_Day 1	65	5	4	27		4	12	4	6
	Hcfc1hepKO/+_Day 3	83	10	2	39		6	11	9	9
	Hcfc1hepKO/+_Day 4	65	6	6	26		13	27	14	7
	Hcfc1hepKO/+_Day 5	83	20	10	31		15	36	26	3
	Hcfc1hepKO/+_Day 6	66	6	5	32		11	21	9	0
	Hcfc1hepKO/+_Day 7	49	11	8	17		8	18	11	0
	Hcfc1hepKO/+_Day 8	90	18	8	37		10	32	26	2
	Hcfc1hepKO/+_Day 10	80	17	5	45		6	27	11	5
	Hcfc1hepKO/+_Day 11	46	10	6	16		12	15	8	1
	Hcfc1hepKO/+_Day 12	69	20	9	27		25	40	28	2
	Hcfc1hepKO/+_Day 13	50	16	8	35		18	27	29	0
	Hcfc1hepKO/Y_Day 0	62	15	13	22		16	35	14	1
	Hcfc1hepKO/Y_Day 1	124	1	1	50		0	2	1	15
	Hcfc1hepKO/Y_Day 2	63	0	1	16		0	2	0	4
	Hcfc1hepKO/Y_Day 3	139	1	2	70		1	2	3	23
	Hcfc1hepKO/Y_Day 4	143	0	1	62		2	5	1	19
	Hcfc1hepKO/Y_Day 5	80	0	0	33		1	1	1	24
	Hcfc1hepKO/Y_Day 6	112	1	2	46		1	3	4	22
	Hcfc1hepKO/Y_Day 7	80	0	0	45		3	1	0	13
	Hcfc1hepKO/Y_Day 8	167	4	4	59		7	7	6	30
	Hcfc1hepKO/Y_Day 9	50	0	0	15		1	4	4	5
	Hcfc1hepKO/Y_Day 10	212	3	4	82		3	13	2	34
	Hcfc1hepKO/Y_Day 11	133	1	3	47		4	4	3	16
	Hcfc1hepKO/Y_Day 12	129	1	0	49		2	3	8	23
	Hcfc1hepKO/Y_Day 13	227	5	2	90		2	13	5	50
	Hcfc1hepKO/Y_Day 14	195	6	6	65		6	7	4	25

## Sheet: Supplemental Table 2
Gene	RefSeq	Position	Strand	Description	cluster	neighbor	sil_width	D00 WT Male	D00 KO Male	D01 WT Male	D01 KO Male	D02 WT Male	D02 KO Male	D03 WT Male	D03 KO Male	D04 WT Male	D04 KO Male	D05 WT Male	D05 KO Male	D06 WT Male	D06 KO Male	D07 WT Male	D07 KO Male	D08 WT Male	D08 KO Male	D09 WT Male	D09 KO Male	D10 WT Male	D10 KO Male	D11 WT Male	D11 KO Male	D12 WT Male	D12 KO Male	D13 WT Male	D13 KO Male	D14 WT Male	D14 KO Male	D00 Het Female	D01 Het Female	D03 Het Female	D04 Het Female	D05 Het Female	D06 Het Female	D07 Het Female	D08 Het Female	D10 Het Female	D11 Het Female	D12 Het Female	D13 Het Female
0610007P14Rik	NM_021446	chr12:87156405-87165495	-	RIKEN cDNA 0610007P14 gene (0610007P14Rik), mRNA	1	2	0.460379	5.41464	5.37499	5.52862	5.7538	6.29154	6.41054	5.92184	6.51085	5.86678	6.6579	5.80919	6.84421	5.9188	6.49002	6.13243	6.2703	5.9264	6.38415	5.95431	6.23164	5.86793	6.27546	5.69668	5.6055	5.8928	5.46848	5.77972	4.74627	5.85979	4.6786	6.06533	6.44988	6.43506	6.39516	6.43373	6.31322	6.31307	6.26073	6.34117	6.21469	5.93697	6.05875
0610011F06Rik	NM_026686	chr17:26012445-26014108	+	RIKEN cDNA 0610011F06 gene (0610011F06Rik), mRNA	1	2	0.259498	6.11121	6.24999	5.81289	5.94833	6.44988	6.3772	6.57049	5.2673	6.36173	4.07873	6.38197	2.48698	6.38577	1.58112	6.34631	1.5177	6.25538	1.74295	6.35479	0.6748	5.99089	1.2166	6.28701	1.20379	6.45914	0.55497	6.26727	2.05821	6.32689	2.02304	6.35934	5.84035	6.19024	6.14544	6.21069	6.17044	6.3918	6.13903	5.53965	6.36232	6.04853	6.41018
1110008P14Rik	NM_198001	chr2:32234621-32237435	-	RIKEN cDNA 1110008P14 gene (1110008P14Rik), mRNA	1	2	-0.00679413	3.3415	3.31343	3.80192	3.99904	4.24128	4.20557	4.33965	4.06466	4.23075	3.89345	4.29543	3.00247	4.28009	2.6085	4.46371	2.94593	4.60235	3.08694	4.44198	2.50735	4.25943	1.77953	4.16612	2.38376	4.06769	2.76938	3.94874	3.72534	4.07003	3.41917	3.60811	4.18028	4.07968	4.24392	4.50581	4.27982	4.70115	4.05463	3.74384	4.71591	3.97415	4.56361
1110034G24Rik	NM_028637	chr2:132516019-132576791	+	RIKEN cDNA 1110034G24 gene (1110034G24Rik), mRNA	2	1	0.1266	0.66361	0.624014	0.442198	0.686499	1.0837	0.461168	1.08701	-0.085551	1.1856	-0.493306	1.22087	-0.301394	1.23924	-0.766688	1.34684	-1.33029	1.25378	-0.0995245	1.18575	0.0772447	1.44141	-0.417258	1.20619	-0.259964	1.46435	-1.43376	1.15692	-0.207233	1.55196	-0.117981	0.69025	0.818079	1.04305	1.24087	1.74833	1.36843	1.86409	1.74919	1.26073	1.37231	1.44229	1.81299
1110065P20Rik	NM_001142727	chr4:124526729-124527974	-	RIKEN cDNA 1110065P20 gene (1110065P20Rik), mRNA	2	1	0.50696	3.2339	2.93262	3.61794	3.30965	3.48872	2.86801	3.6615	2.77773	3.41223	2.55796	3.36031	2.36489	3.40008	2.06262	3.39333	2.91191	3.3068	2.76707	3.5016	2.33337	3.1135	2.36103	3.0424	2.61568	3.44757	2.9605	3.24218	4.19189	3.27559	3.20299	3.48014	3.62765	3.43759	3.05734	3.03665	3.55899	3.50063	3.40149	2.79101	3.60288	3.34347	3.52905
1700001C19Rik	NM_029296	chr17:47549683-47574324	-	RIKEN cDNA 1700001C19 gene (1700001C19Rik), transcript variant 1, mRNA	1	2	0.562995	1.98648	2.09322	1.09704	1.62051	2.15145	2.61054	2.2564	2.19373	2.22068	2.35458	2.21094	2.39876	2.34646	1.75446	2.65172	0.337996	2.5307	0.544878	2.57662	-0.141052	2.5378	0.314099	2.46746	-0.518625	2.92926	-0.683253	2.85637	-0.0820562	2.87047	-0.0337457	2.75167	1.73421	3.0223	3.28704	3.30661	3.29185	3.22414	2.98953	2.53677	2.93615	2.83094	3.17568
1810021B22Rik	NR_040417	chr15:88901628-88906284	-	RIKEN cDNA 1810021B22 gene (1810021B22Rik), long non-coding RNA	1	2	0.220898	0.761283	-0.15968	0.843398	0.47923	0.442904	0.100473	0.843347	0.212541	0.982887	-0.0427555	0.404639	-1.1328	0.69528	-0.93222	0.52902	-1.28386	1.03861	-0.77637	1.08761	-0.789434	1.06387	-1.12727	0.682446	-2.42125	0.248611	-0.878534	0.611796	-0.807099	0.767102	-1.43573	1.0435	0.562534	0.726914	1.27074	1.17966	0.735654	1.47395	1.37166	0.373027	1.73919	1.2532	1.22101
2210016L21Rik	NM_028211	chr5:115392211-115398549	+	RIKEN cDNA 2210016L21 gene (2210016L21Rik), mRNA	2	1	0.554719	1.48858	1.68811	1.51948	1.7614	2.23211	2.55079	2.11133	1.771	2.19955	0.719716	2.18534	0.59285	2.49879	0.273662	2.40541	0.590458	2.40864	0.894641	2.29855	0.846084	2.4326	1.40301	1.90296	1.26063	2.52906	1.09238	2.44312	2.43287	2.38683	2.07145	2.36539	2.12512	2.80169	2.80693	2.81447	2.95095	3.15454	3.0024	2.4957	2.88781	2.84139	2.76987
2310001H17Rik	NR_040265	chr6:129182641-129188063	-	RIKEN cDNA 2310001H17 gene (2310001H17Rik), transcript variant 1, long non-coding RNA	1	2	0.12875	3.53299	3.60686	2.14755	2.30142	3.08429	2.1966	2.92659	1.87253	3.12946	2.11152	3.2035	2.23078	3.02684	2.71412	3.10304	2.39478	3.27939	2.86728	3.55402	2.6613	3.15786	2.78993	2.84319	1.75247	3.63768	2.27353	3.54557	1.78978	3.25009	1.63859	3.09465	1.44043	2.25354	1.33109	2.21219	1.60088	2.62057	2.97492	2.88644	2.60511	3.09112	2.96368
2310039H08Rik	NM_025966	chr17:46909584-46910356	+	RIKEN cDNA 2310039H08 gene (2310039H08Rik), mRNA	1	2	0.318111	4.08975	4.27367	4.1755	4.29018	4.32548	4.63055	4.63267	4.72778	4.52862	4.71043	4.58091	4.58302	4.78078	3.93554	4.81944	3.46661	4.82096	3.66538	4.65112	3.75523	4.88422	3.59099	4.58264	3.55593	4.70203	4.01814	4.79942	3.96278	4.61152	4.05598	4.71759	4.63095	5.04753	4.93456	5.08379	5.13645	5.08701	5.08249	4.4033	5.01434	4.55866	4.99395
2310047M10Rik	NM_028005	chr11:68873277-68875078	+	RIKEN cDNA 2310047M10 gene (2310047M10Rik), mRNA	1	2	-0.0687964	1.23896	1.30292	1.7241	1.5286	2.14557	1.61631	1.93043	1.71497	1.89974	1.56228	1.73389	1.53154	1.90514	1.32495	2.19159	1.74548	1.91302	1.78854	1.78456	1.62504	1.86125	1.43115	1.78663	1.12198	2.04594	1.21788	1.82655	1.86118	1.88094	1.33378	1.45692	1.68285	1.87049	1.85026	2.03048	2.18684	2.42025	2.32986	2.04235	2.39641	1.8953	2.24913
2310061I04Rik	NM_001033630	chr17:36029622-36034323	-	RIKEN cDNA 2310061I04 gene (2310061I04Rik), mRNA	1	2	-0.0586639	3.47646	3.75954	3.1676	2.91745	3.93481	3.75175	3.80611	3.42333	3.94616	3.4	3.98368	3.19313	4.04342	2.85255	4.07632	2.33745	4.04865	2.48664	3.96486	2.33339	4.07651	2.60231	3.90337	2.61725	4.10545	2.75188	4.07021	3.1777	4.05626	3.20356	3.7853	3.26837	4.06421	4.32926	4.48371	4.33551	4.42492	4.28387	3.71933	4.28006	3.96651	4.34959
2410015M20Rik	NM_153152	chr17:56746875-56749194	-	RIKEN cDNA 2410015M20 gene (2410015M20Rik), mRNA	1	2	0.408959	5.54527	5.46563	5.3226	5.67746	5.6777	6.04055	5.74665	6.02157	5.66944	5.52698	5.59343	4.61763	5.76817	3.36453	5.77843	2.71817	5.72388	3.1978	5.81575	2.32522	5.90896	2.57397	5.85727	2.18648	5.76286	2.77028	5.71682	3.50803	5.80215	3.23205	5.92056	5.76723	6.16006	6.18688	6.26826	6.18831	6.02257	5.94644	5.30479	6.21059	5.95183	6.13579
2510003E04Rik	NM_028197	chr10:62021218-62041205	-	KIF1 binding protein (Kif1bp), mRNA	2	1	0.243096	1.9466	1.79403	2.04502	1.78117	1.96379	1.65111	2.04307	1.32465	2.09364	1.28111	2.23149	1.06711	2.3286	0.573443	2.45022	0.289307	2.51211	0.674765	2.08633	0.188298	2.44183	1.02451	2.50132	0.900058	2.38786	0.672409	2.38444	1.49603	2.41891	1.29106	2.45368	2.30841	2.32944	2.54791	2.74909	2.83751	3.12671	2.84959	2.33806	2.72012	2.57283	2.72197
2700094K13Rik	NM_001033166	chr2:84509378-84510865	-	RIKEN cDNA 2700094K13 gene (2700094K13Rik), transcript variant 1, mRNA	2	1	0.540519	1.81869	1.66964	1.77512	1.64558	2.33792	2.3779	3.08701	2.26404	2.8252	2.06759	3.45171	2.13208	3.54637	1.84666	3.2387	1.81745	2.61061	2.89688	3.06685	2.40827	3.42055	2.4747	2.59042	2.33742	2.57396	2.90973	2.33477	4.00264	2.58229	3.64331	2.12789	1.74795	2.81838	2.83037	3.10429	3.11708	3.14376	3.28202	2.83128	2.83474	3.80959	2.85622
2810428I15Rik	NM_025577	chr8:73028195-73030638	-	RIKEN cDNA 2810428I15 gene (2810428I15Rik), mRNA	1	2	0.412827	3.96477	4.03143	3.9378	3.97396	4.5127	4.62641	4.46771	4.04963	4.30527	4.08181	4.31319	3.63823	4.5841	2.9542	4.50651	2.58669	4.47763	2.6472	4.52789	2.10309	4.37356	2.00903	4.34048	2.10696	4.1745	1.85305	4.26005	2.87768	4.38928	2.72698	4.37467	4.13521	4.52517	4.60101	4.74611	4.81578	4.91789	4.67151	4.09772	4.74038	4.49026	4.79739
5033403H07Rik	NR_040413	chr5:53364251-53383531	-	RIKEN cDNA 5033403H07 gene (5033403H07Rik), long non-coding RNA	2	1	0.29588	4.65511	4.14449	4.53835	4.43079	5.19347	4.35385	5.64727	4.21701	5.48747	4.08141	5.2254	3.91438	5.67368	4.38019	5.41667	4.07753	5.48694	4.25754	5.29701	4.62981	5.48431	4.39993	5.30017	4.43127	5.39084	4.65818	5.09796	3.83199	5.40254	4.83491	4.75248	4.57562	4.69202	3.97891	4.32397	4.13475	5.77875	5.4948	4.89825	5.28789	5.03628	5.33632
5730409E04Rik	NM_001145950	chr4:126287098-126291615	+	RIKEN cDNA 5730409E04Rik gene (5730409E04Rik), transcript variant 1, mRNA	2	1	0.639359	0.443293	0.577552	0.289455	0.238826	1.19555	0.628867	1.20442	0.437514	1.28843	0.458632	1.55387	0.473965	1.40961	-0.101945	1.52833	0.0921539	1.69535	0.36069	1.32321	0.0866651	1.50836	0.533414	1.2959	0.397376	1.80388	0.68677	1.16268	1.53347	1.55728	1.33798	0.942791	0.575653	0.931775	1.47136	1.72273	1.7911	1.97368	1.6781	1.55335	1.92613	1.63792	1.74752
9030025P20Rik	NM_001123370	chr17:15115828-15128541	+	RIKEN cDNA 9030025P20 gene (9030025P20Rik), mRNA	2	1	0.221929	0.294906	0.251977	0.0674094	0.550267	0.497872	0.524461	0.370494	0.338637	0.545859	-0.0886897	0.662791	-0.35088	0.745526	-0.888546	0.859162	-1.52973	0.625224	-0.541012	0.659244	-1.28167	1.02094	-0.520645	0.656769	-1.35927	0.726491	-0.508852	0.653831	0.279911	0.799894	0.0831978	0.58745	0.56798	0.976321	1.10204	1.45747	0.973133	1.62498	1.41905	0.996781	1.06846	1.21015	1.15873
AA415398	NM_001004178	chr4:119202923-119211374	-	expressed sequence AA415398 (AA415398), mRNA	2	1	0.587804	0.469623	0.395031	0.545104	0.662347	0.490623	-0.0227919	0.635126	-0.112421	0.778352	-0.443589	0.884134	-0.0196095	1.03549	-0.604898	1.10937	-0.429392	1.30501	0.521952	1.07684	0.322666	1.56614	0.922105	1.52111	0.679263	1.31474	0.559474	1.15572	1.15445	1.66744	1.27247	1.17352	0.710092	0.823277	1.07148	1.17853	1.16211	1.79346	1.8098	1.47064	1.42351	1.63887	1.68663
Aarsd1	NM_144829	chr11:101268154-101278747	-	alanyl-tRNA synthetase domain containing 1 (Aarsd1), mRNA	2	1	0.229473	3.30212	3.31417	2.94207	3.07481	3.51206	3.70797	3.58442	3.62044	3.4156	3.79412	3.72442	3.59932	3.67701	3.13419	3.65357	2.83882	3.63695	2.79333	3.64512	2.60228	3.68092	2.94699	3.58454	2.87369	3.69311	3.22372	3.50356	3.75723	3.58645	3.92709	3.72955	3.42954	3.99183	3.99814	4.09753	4.03728	4.20372	4.18169	3.42558	4.02428	3.91695	4.00174
Abcb8	NM_029020	chr5:23899974-23915765	+	ATP-binding cassette, sub-family B (MDR/TAP), member 8 (Abcb8), mRNA	1	2	0.505978	2.72606	2.87301	2.71517	2.93382	3.30589	3.60003	3.06392	3.45875	3.04842	3.33153	3.28248	3.06102	3.1851	2.38628	3.29367	2.48983	3.32225	2.41445	2.96509	1.78035	3.66544	2.26603	3.25348	1.83298	3.45589	2.24478	3.12169	2.1994	3.19181	2.0463	2.94448	3.31088	3.60488	3.90099	3.93758	3.67148	3.68718	3.63701	3.10266	3.73216	3.58353	3.71293
Abcf2	NM_013853	chr5:24071159-24083285	-	ATP-binding cassette, sub-family F (GCN20), member 2 (Abcf2), transcript variant 1, mRNA	2	1	0.375966	3.26109	3.10175	3.37262	3.31921	3.7542	3.43677	3.6361	3.63535	3.54253	3.56582	3.63893	3.40399	3.62715	3.02252	3.64903	2.99049	3.82063	3.03611	3.37139	2.33508	3.69024	2.70202	3.70373	3.0553	3.52524	3.20239	3.62089	3.90036	3.57347	3.92471	3.34533	3.66956	3.79039	3.81899	4.29059	3.9481	4.20177	4.19987	3.65478	3.92694	3.85379	3.94657
Abhd17a	NM_145421	chr10:80046394-80053086	-	abhydrolase domain containing 17A (Abhd17a), mRNA	2	1	0.459715	3.83466	3.95406	4.19074	3.92088	5.06223	4.81014	5.05642	4.53451	5.06376	4.70711	5.02081	4.60566	5.11388	4.31364	5.01196	4.43659	5.10553	4.47612	4.93575	4.72228	5.07159	4.67836	4.70533	4.6863	4.87562	4.63746	4.54363	5.4481	5.01234	5.08681	4.40831	4.42896	4.7718	4.92454	5.07938	5.07281	5.40439	5.16552	4.87281	5.30006	4.72263	5.09182
Abhd3	NM_134130	chr18:10644409-10706694	-	abhydrolase domain containing 3 (Abhd3), mRNA	1	2	0.23635	4.33537	4.32951	4.21273	4.57237	5.08321	5.03896	5.00109	5.06868	5.15571	5.43955	5.25588	5.31984	5.37674	5.3291	5.31057	5.15345	5.382	4.80682	5.2691	4.89881	5.13776	5.21683	5.14919	5.09484	5.34718	4.72918	5.07924	4.59929	5.33974	4.731	5.22551	5.03205	5.49731	5.73614	5.93932	5.71921	6.0499	5.80121	5.43486	5.56766	5.49965	5.87238
Abhd6	NM_025341	chr14:8835416-8889069	+	abhydrolase domain containing 6 (Abhd6), mRNA	2	1	0.398792	3.16038	3.31702	3.08431	2.55939	4.36841	3.22945	4.44608	2.80231	4.57538	2.78688	4.68658	2.49978	4.76442	3.17904	4.49302	3.81441	4.68019	3.81387	4.39196	3.96852	4.4901	4.12746	4.4041	3.9586	4.47434	2.99236	3.9142	3.63776	4.40854	3.73841	3.82883	4.41512	4.14703	3.82517	4.21762	3.68419	4.86245	4.83427	4.60383	5.16229	4.43657	4.76875
Abhd8	NM_022419	chr8:73980599-73987556	-	abhydrolase domain containing 8 (Abhd8), mRNA	2	1	0.608693	0.167213	0.481783	0.170048	-0.0241977	1.06706	0.345308	1.08639	-0.862904	1.38557	-0.408263	1.2209	-0.436572	1.11456	-0.627862	1.31901	-0.258136	1.52008	0.0921534	1.27479	-0.147303	1.50159	0.158097	1.3468	0.163945	1.1785	0.31806	1.21904	1.04154	1.39627	0.853606	0.302326	0.21821	0.774495	1.02269	0.905328	1.1366	1.12321	1.19642	0.989434	1.57266	1.1468	1.10962
Acad8	NM_025862	chr9:26781726-26807134	-	acyl-Coenzyme A dehydrogenase family, member 8 (Acad8), mRNA	1	2	0.494801	3.98864	4.03801	3.52826	4.00851	4.10107	4.35083	4.27697	4.03967	4.28264	3.76553	4.23697	3.2589	4.42768	2.86087	4.49015	1.89886	4.36429	2.30764	4.43451	1.65915	4.62738	1.82932	4.23946	1.28776	4.58863	1.45002	4.40551	1.41025	4.5164	1.78867	4.58506	4.05218	4.71996	4.66983	4.88821	4.67959	4.95863	4.91171	4.26132	4.75783	4.80048	4.96921
Acbd4	NM_025988	chr11:102963002-102973513	+	acyl-Coenzyme A binding domain containing 4 (Acbd4), transcript variant 1, mRNA	1	2	0.354178	3.65108	3.68937	3.53426	3.5452	4.0185	4.12914	4.11165	3.8073	3.99618	4.01047	4.08108	3.85099	4.08014	3.37811	4.14864	3.26354	4.16619	3.18768	4.04373	3.13875	4.13507	3.20864	4.28159	3.1661	4.34872	3.36304	4.29813	3.37811	4.337	3.15265	4.11028	3.79188	4.23543	4.58655	4.6587	4.60047	4.54581	4.43063	3.82158	4.62139	4.42218	4.59414
Acox3	NM_030721	chr5:35925709-35956450	+	acyl-Coenzyme A oxidase 3, pristanoyl (Acox3), mRNA	2	1	0.288044	2.53194	2.66958	2.2909	2.48751	2.60053	2.7276	2.59941	2.93291	2.59356	2.85879	2.80406	2.56893	2.7237	2.26442	2.96196	2.01598	3.12016	2.13648	2.8564	1.7807	3.20189	2.48598	3.03454	2.21601	3.11256	2.11013	3.1763	3.07937	3.04015	2.86073	2.51121	2.81131	2.92586	3.40476	3.70906	3.46743	3.51971	3.55286	3.06521	3.13436	3.30256	3.45714
Acp6	NM_019800	chr3:96962700-96980499	+	acid phosphatase 6, lysophosphatidic (Acp6), mRNA	1	2	0.236245	3.42494	3.47221	3.09826	3.40084	3.79594	4.03562	3.79298	3.90823	3.68172	4.01619	3.78558	3.95998	3.86739	3.04948	3.97567	2.20938	3.83749	2.71574	3.78683	2.1262	4.00507	2.72819	3.82148	2.09851	3.92135	2.99905	3.95129	3.57269	4.03487	3.1632	3.79339	3.25238	4.25451	4.41901	4.46829	4.34901	4.29802	4.13304	3.77664	4.09828	4.17188	4.23776
Acss3	NM_198636	chr10:106402138-106560720	-	acyl-CoA synthetase short-chain family member 3 (Acss3), transcript variant 2, mRNA	1	2	0.297915	1.65982	1.50501	1.01587	0.396316	2.63941	2.11278	2.65766	2.04124	3.60395	2.67907	3.65844	2.07826	3.73219	2.61595	3.87219	1.38027	3.84138	1.62285	3.57733	1.68416	3.95792	1.77055	3.67831	0.986266	3.94684	0.209242	3.65236	0.255149	4.14054	0.78506	3.92205	3.43635	3.5441	3.35226	3.68492	3.25739	4.53865	4.35933	3.91692	4.54016	4.49359	4.53272
Actr1a	NM_016860	chr19:46451304-46470225	-	ARP1 actin-related protein 1A, centractin alpha (Actr1a), mRNA	2	1	0.555151	3.81073	3.81662	3.8621	3.99443	4.28632	4.28473	4.19293	4.23051	4.1186	4.13978	4.25775	3.83746	4.30642	3.74836	4.36572	3.74367	4.37055	3.73076	4.03388	3.52705	4.44951	3.95224	4.2239	4.19368	4.2879	4.22087	4.08759	5.22905	4.15948	4.92766	4.09996	4.2903	4.45183	4.46788	4.74891	4.56148	4.90832	4.78893	4.45517	4.58766	4.57435	4.5808
Actr8	NM_027493	chr14:30791523-30806407	+	ARP8 actin-related protein 8 (Actr8), mRNA	2	1	0.500004	2.91319	2.90451	2.78803	2.88572	3.16532	3.09506	3.16621	2.85505	3.07807	2.67251	3.36746	2.60795	3.29639	2.4286	3.37732	2.59081	3.28232	2.48634	3.13241	2.25439	3.54921	2.57374	3.35466	2.64444	3.4227	2.66836	3.25384	3.10851	3.24431	3.02834	3.31097	3.23549	3.478	3.45292	3.69642	3.4261	3.90992	3.78338	3.30003	3.61789	3.63438	3.58908
Adamts7	NM_001003911	chr9:90057816-90094940	+	a disintegrin-like and metallopeptidase (reprolysin type) with thrombospondin type 1 motif, 7 (Adamts7), mRNA	2	1	0.498926	-0.0213884	0.138219	-0.250813	-1.1571	1.09529	-0.56802	1.28859	-0.911452	1.57519	-1.65943	1.61513	-0.803801	1.88784	-0.941427	1.72583	-0.859489	1.63596	0.62233	1.01054	-0.566022	2.77597	0.636111	2.03026	-0.148742	2.3503	-0.320546	0.689162	0.583127	2.12029	0.268702	-0.186325	0.0133744	0.974395	-0.00243743	-0.237235	-0.0314066	0.991746	1.86817	1.83853	1.22364	1.30215	1.59671
Adck1	NM_001277296	chr12:89598958-89700170	+	aarF domain containing kinase 1 (Adck1), transcript variant 1, mRNA	1	2	0.204092	2.0212	2.07945	1.87536	1.98824	2.55092	2.48747	2.19518	2.18511	2.33936	1.93384	2.45748	1.85904	2.57386	1.22232	2.59316	0.942626	2.78374	1.59338	2.39689	0.702868	2.6884	1.61888	2.53308	1.09202	2.76457	1.25024	2.49947	1.55067	2.5047	1.22986	2.48842	2.40072	2.61608	2.94133	3.13172	2.92966	2.97908	3.08313	2.5775	3.04708	2.93069	3.15013
Ado	NM_001005419	chr10:67007259-67011703	-	2-aminoethanethiol (cysteamine) dioxygenase (Ado), mRNA	2	1	0.598948	1.36164	1.54951	1.45777	1.77287	2.01505	1.93701	1.923	1.85872	1.98116	1.67612	2.10866	1.6433	2.19143	1.16118	2.24456	1.43351	2.12149	1.40783	1.96376	1.11559	2.20871	1.45281	2.07187	1.41067	2.24068	1.56459	2.03546	2.57028	2.09165	2.49608	2.12229	1.83789	2.13202	2.32998	2.4314	2.43043	2.87293	2.62481	2.29868	2.50145	2.37297	2.47122
Afm	NM_145146	chr5:90947975-90982570	+	afamin (Afm), mRNA	1	2	0.274052	6.50927	6.43042	6.09121	6.24698	7.20845	6.80999	7.70187	6.79444	7.69075	6.85504	7.69065	6.87884	7.94564	7.25852	7.84759	7.41809	7.61268	7.52634	7.57292	7.43111	7.97623	7.49893	7.74516	6.96265	7.71386	6.0521	7.29363	5.3856	7.77189	5.70312	7.55418	6.95084	7.53581	6.7892	7.0398	6.92151	8.13466	8.30997	8.15081	8.37046	7.87328	8.20348
Afmid	NM_027827	chr11:117687233-117701222	+	arylformamidase (Afmid), mRNA	1	2	0.509861	5.04119	5.28067	4.44052	5.43669	5.7903	6.79623	5.85716	6.45322	6.10488	7.0694	5.97396	7.14702	6.13809	7.09837	6.14098	6.20695	5.90667	6.37559	6.097	6.13685	6.26837	6.22852	6.3433	5.52996	6.1463	4.37922	6.00706	2.58805	6.32449	2.53889	6.03376	5.19863	6.36002	7.01116	6.92038	6.79999	6.81964	6.59097	6.30316	6.47686	6.15951	6.60801
Agap3	NM_139153	chr5:23957995-24007865	+	ArfGAP with GTPase domain, ankyrin repeat and PH domain 3 (Agap3), transcript variant 1, mRNA	2	1	0.574816	1.9854	2.02312	2.13049	2.05357	2.55871	2.42294	2.4954	2.28052	2.42087	2.21944	2.59998	2.17207	2.48527	1.9011	2.62806	1.71823	2.76153	1.84134	2.46001	1.34637	2.78146	1.9234	2.76924	2.05674	2.56853	2.08265	2.47371	3.24973	2.5857	2.65924	2.27871	2.42534	2.96524	2.97228	3.07854	2.90704	3.19241	3.17933	2.80802	3.11347	2.91882	2.82145
Agbl5	NM_001048192	chr5:31191379-31209039	+	ATP/GTP binding protein-like 5 (Agbl5), transcript variant 3, mRNA	2	1	0.568024	0.212376	0.476099	0.189632	-0.0763947	0.507018	-0.614453	0.367543	-1.28355	0.29976	-1.99855	0.604523	-0.979406	0.540194	-1.32843	0.734488	-1.72246	0.80171	-0.958251	0.424668	-1.52255	1.30635	-0.162	0.858821	-1.22085	1.01301	-0.210565	1.17715	0.779194	1.04968	0.54065	0.584026	0.150449	0.524265	0.929162	1.32591	1.08873	1.40631	1.27516	1.18805	0.964684	1.55218	1.11036
Ahctf1	NM_026375	chr1:181675035-181734146	-	AT hook containing transcription factor 1 (Ahctf1), mRNA	2	1	0.41893	2.98072	3.13467	3.21619	3.27644	4.03019	3.61291	4.10161	3.45275	4.24182	3.53706	4.28077	3.47939	4.63779	3.66301	4.48441	3.36418	4.08811	3.62961	3.16381	3.08216	4.75358	3.76898	4.47627	3.91554	4.36931	3.43552	2.9832	4.28932	4.09269	4.04638	3.62504	4.17929	4.13677	4.32316	4.1834	4.10213	5.08945	4.22293	3.99532	4.68901	3.70885	4.17563
Ahcy	NM_016661	chr2:154885048-154900233	-	S-adenosylhomocysteine hydrolase (Ahcy), mRNA	1	2	0.562401	8.39774	8.17433	8.45671	8.71745	8.58852	9.20034	8.58868	9.05733	8.71763	9.18297	8.5239	9.0423	8.64179	8.75337	8.74286	7.93001	8.76376	7.85398	8.76751	7.95176	8.7399	7.94121	8.79754	7.96422	8.7747	7.82574	8.90981	7.95855	8.88654	7.94872	8.91599	8.68056	9.25614	9.49074	9.44252	9.35124	9.02615	8.94099	8.33368	8.79921	8.72709	9.21048
AI462493	NM_001160356	chr19:8954504-8955423	-	ubiquinol-cytochrome c reductase complex assembly factor 3 (Uqcc3), mRNA	1	2	0.435305	3.29666	3.27158	3.29011	3.53064	3.96438	3.84477	4.17671	3.71205	4.05804	3.45029	4.0871	3.53803	4.41501	2.96717	4.21672	2.02037	4.41468	2.84924	4.02713	2.25868	4.51248	2.07552	4.16835	1.84003	4.04378	1.65991	3.88615	2.41069	4.39848	2.11964	4.02717	3.72597	4.07624	4.25801	4.5499	4.47093	4.83275	4.62829	3.83079	4.58202	4.31721	4.50054
Akr1c6	NM_030611	chr13:4433589-4456776	+	aldo-keto reductase family 1, member C6 (Akr1c6), mRNA	2	1	0.129596	9.4647	9.42072	8.41485	7.85748	9.36173	8.39965	9.53624	7.84279	9.31632	8.14155	9.2586	8.25284	9.25457	8.94684	9.34514	9.20088	9.13792	9.24667	9.35034	9.46726	9.19275	9.40931	9.55016	9.3303	9.536	9.55735	9.62153	7.81438	9.5666	8.73189	9.88823	8.78668	8.54305	7.96648	8.16161	8.0907	8.99652	9.73941	9.58934	9.71201	10.0048	9.52601
Alas2	NM_009653	chrX:146981960-147005165	+	aminolevulinic acid synthase 2, erythroid (Alas2), transcript variant 1, mRNA	1	2	0.0680117	5.67514	5.63775	4.56437	4.26695	4.67766	4.05133	4.12773	3.29017	3.58811	2.73392	3.40514	2.86976	2.65468	3.44439	2.56567	3.09553	2.64465	3.43226	3.02325	3.15354	3.41307	3.46405	3.85351	3.00599	4.03166	4.03786	3.94353	3.00558	3.79433	2.98404	2.5152	1.87828	1.67229	1.48841	2.22581	2.12643	2.57102	2.71665	2.67938	2.08744	1.96593	2.8972
Alb	NM_009654	chr5:90889915-90905629	+	albumin (Alb), mRNA	1	2	-0.160295	14.8047	13.9988	13.9498	10.1564	14.7344	11.1093	15.5806	11.5079	15.8476	11.912	16.0067	12.4901	16.1026	13.9177	15.662	12.4676	15.9384	15.2968	15.4622	12.2182	16.1286	12.5764	15.9022	12.0866	15.8613	12.1541	15.6968	11.8941	15.8784	13.0316	15.0617	14.1966	14.8923	12.1669	12.2904	12.4697	12.7015	12.4367	15.6948	12.6269	15.5871	12.6382
Aldh16a1	NM_145954	chr7:52397210-52409908	-	aldehyde dehydrogenase 16 family, member A1 (Aldh16a1), mRNA	1	2	0.410105	3.92403	3.91447	4.00416	4.14425	4.37332	4.53176	4.45874	4.58991	4.30227	4.61746	4.36943	4.55839	4.35308	4.27784	4.49774	3.92526	4.54042	3.98107	4.36296	3.80759	4.43075	3.68617	4.33055	3.78062	4.45686	3.86857	4.32717	4.26117	4.47703	3.96781	4.28374	4.22188	4.74096	5.03464	5.20365	5.06994	4.88213	4.94926	4.42512	4.72582	4.86721	4.87649
Alkbh6	NM_198027	chr7:31093772-31099322	+	alkB, alkylation repair homolog 6 (E. coli) (Alkbh6), mRNA	1	2	0.335617	1.98863	2.13664	2.03462	2.41271	2.30846	2.67377	2.26344	2.58586	2.07098	2.74593	2.57307	2.42375	2.4865	1.39751	2.50824	0.957379	2.52641	0.992595	2.53848	0.428772	2.5842	0.916852	2.32942	1.1265	2.33053	1.36154	2.14313	1.81544	2.1211	1.47541	2.13348	2.70478	2.97994	3.07947	3.08501	3.19729	3.21349	2.88426	2.76427	2.87509	2.79245	2.80519
Amigo1	NM_146137	chr3:107989207-107995204	+	adhesion molecule with Ig like domain 1 (Amigo1), transcript variant 1, mRNA	2	1	0.597759	-0.131212	-0.0475252	0.103026	-0.326787	0.76696	-0.487976	0.804231	-0.853488	0.542572	-0.759102	0.692361	-0.937899	0.779869	-1.14208	0.745825	-0.74842	0.8468	-0.343846	0.446358	-0.625648	0.902021	-0.0968655	0.817922	-0.065677	0.952621	-0.396943	0.795492	0.279302	1.09504	0.564076	0.843387	0.209803	0.668007	0.969889	0.919346	0.548529	1.21549	1.38257	1.10027	1.09228	1.29673	0.77484
Amz2	NM_001252193	chr11:109287534-109299462	+	archaelysin family metallopeptidase 2 (Amz2), transcript variant 2, mRNA	2	1	0.650579	1.69711	1.72641	1.83688	1.90334	2.45189	1.98844	2.32548	1.60182	2.27103	1.71897	2.43581	1.75945	2.42178	1.42362	2.53422	1.70057	2.55003	1.83927	2.41265	1.80369	2.74193	2.07927	2.19019	2.21784	2.61354	2.39844	2.35025	3.42185	2.50034	3.09152	2.18789	2.2407	2.39963	2.7247	2.79513	2.61755	3.01173	3.04261	2.6281	2.83439	2.88964	2.80414
Anapc13	NM_181394	chr9:102528626-102536574	+	anaphase promoting complex subunit 13 (Anapc13), mRNA	1	2	0.402729	5.31319	5.22912	5.11056	5.49379	5.31582	5.89721	5.47662	6.00814	5.4733	6.24592	5.53274	6.26418	5.78883	5.8949	5.72384	5.71882	5.62522	5.659	5.69658	5.63922	5.76272	5.44328	5.6233	5.48099	5.73391	5.36119	5.59565	5.21085	5.69576	5.48849	5.74806	5.71563	6.24031	6.10018	6.22362	6.23857	6.2473	6.0876	5.75278	6.03052	5.84556	6.02652
Ankrd13b	NM_172945	chr11:77283989-77303180	-	ankyrin repeat domain 13b (Ankrd13b), mRNA	2	1	0.595248	-1.18307	-1.20484	-1.58875	-1.08877	-0.823418	-1.00818	-0.623527	-1.81404	-0.911865	-1.6689	-0.449038	-1.39422	-0.676361	-1.97285	-0.222308	-1.90814	-0.370725	-1.54863	-0.769881	-1.71161	-0.800811	-1.70247	-0.513559	-2.36585	-0.212835	-0.958021	-0.686289	0.601337	-0.419078	-0.180315	-0.641374	-0.721	0.286197	1.06572	1.14198	0.889447	0.932528	0.978897	0.460873	0.568072	0.545699	0.427791
Ano8	NM_001164679	chr8:73999918-74009966	-	anoctamin 8 (Ano8), mRNA	2	1	0.600678	-1.03821	-0.720205	-1.43499	-0.780045	0.0262395	-0.344403	-0.130155	-0.759266	-0.0492179	-0.943004	-0.147288	-1.38222	0.0737637	-1.67678	0.113314	-1.79148	0.136567	-1.11512	0.25286	-1.35332	0.389203	-0.768372	0.256305	-1.05198	0.461418	-0.60842	0.180419	0.0818616	0.4168	-0.129012	-0.624153	-0.584102	0.277205	0.480813	0.820393	0.759955	0.619599	0.792901	0.353676	0.915302	0.601162	0.409678
Apba3	NM_018758	chr10:80730917-80735992	+	amyloid beta (A4) precursor protein-binding, family A, member 3 (Apba3), mRNA	1	2	0.520326	3.26004	3.0003	3.40405	3.3573	3.55201	3.74007	3.49367	3.63035	3.26016	3.54712	3.36717	3.21366	3.34486	2.51256	3.29883	1.7332	3.42831	2.00113	3.206	-0.104497	3.37792	0.8145	3.61334	0.532843	3.21524	0.605687	3.27319	1.3671	3.49002	1.20215	3.52803	3.98235	3.67321	3.79946	3.83679	3.72417	4.06268	3.64062	2.72881	3.87375	3.28332	3.50225
Apoh	NM_013475	chr11:108256611-108275710	+	apolipoprotein H (Apoh), mRNA	2	1	0.184207	10.048	9.9801	10.1121	10.1006	10.3132	9.99971	10.5544	9.95771	10.5218	9.94842	10.4851	10.0898	10.6943	10.3385	10.7251	10.6946	10.6524	10.6334	10.6873	10.7633	10.8056	10.8756	10.6199	10.5595	10.6421	10.5398	10.5587	10.0495	10.7252	10.1759	10.8958	10.3697	10.6241	10.1263	10.211	9.99018	10.798	11.1946	10.8663	11.1963	10.9282	11.2516
Apol7c	NM_175391	chr15:77355297-77363745	-	apolipoprotein L 7c (Apol7c), mRNA	1	2	0.37261	-1.1018	-1.0062	-1.88161	-0.858653	-1.15293	0.250592	-1.31862	-0.148006	-1.47107	0.257797	-0.816639	0.434275	-0.84637	-0.0759562	-0.42203	-0.821872	-0.454141	-0.0630871	-0.287157	-0.564612	0.10136	-0.575132	-0.424376	-0.233369	-0.437373	-1.43177	-0.39464	-2.28965	-0.374191	-0.925104	-0.519629	-0.641478	-0.603924	0.221835	0.309931	0.657358	-0.0517322	0.0363979	0.126979	-0.017942	0.428588	-0.0237114
Apom	NM_018816	chr17:35265942-35268697	-	apolipoprotein M (Apom), mRNA	1	2	0.471691	7.72196	8.03595	7.41856	7.6329	8.08477	7.74112	8.40861	7.80027	8.33402	7.22875	8.55382	6.88292	8.63732	6.19826	8.73305	5.92988	8.6969	6.52071	8.65638	4.41109	8.8014	3.7715	8.46317	3.74254	8.59477	4.74064	8.31546	4.535	8.50844	4.14067	8.7364	8.05412	8.57543	8.26281	8.46385	8.23674	8.58427	8.67883	8.41029	9.06306	9.00658	9.05888
Apopt1	NM_026511	chr12:112951480-112972435	+	apoptogenic, mitochondrial 1 (Apopt1), transcript variant 2, mRNA	2	1	0.424665	3.31259	3.13922	3.12726	3.23201	3.38746	3.53201	3.53876	3.41797	3.37726	3.05543	3.41719	3.02663	3.61615	2.76081	3.67101	2.33536	3.65064	2.67144	3.5365	2.26189	3.5011	2.43857	3.40842	2.36303	3.88307	2.76685	3.52591	4.28667	3.64509	3.51727	3.59609	3.68809	3.98572	4.03874	4.25668	4.0801	4.17728	4.13896	3.62445	3.9369	3.98952	3.89576
Arl16	NM_197995	chr11:120325640-120328914	-	ADP-ribosylation factor-like 16 (Arl16), mRNA	2	1	0.475267	0.806052	0.613327	1.03952	0.881398	1.1837	0.684423	1.13953	0.737947	1.10952	0.674247	0.83104	0.288561	1.378	0.0157454	1.24255	0.165422	1.25206	0.349627	1.08716	-0.477236	1.25185	0.368416	1.04444	-0.15289	1.17351	0.457343	1.09408	1.85851	1.27495	0.720364	0.760367	1.08139	1.18694	1.20623	1.57729	1.283	1.8072	1.59616	1.13355	1.40287	1.62985	1.3664
Arl3	NM_019718	chr19:46605599-46647575	-	ADP-ribosylation factor-like 3 (Arl3), mRNA	2	1	0.472601	2.8598	2.7331	2.81879	3.0994	3.12784	2.91835	3.19938	2.33423	3.26429	2.60239	3.32585	2.02609	3.38363	1.76798	3.30655	1.75491	3.33253	2.16809	3.3153	1.60408	3.37743	1.9799	3.54853	2.03601	3.5311	2.32243	3.33268	3.04535	3.3851	3.0574	3.36451	2.93487	3.41562	3.66162	3.65105	3.57475	3.79021	3.71058	3.17636	3.79813	3.71072	3.84401
Arl6	NM_019665	chr16:59613147-59639165	-	ADP-ribosylation factor-like 6 (Arl6), mRNA	2	1	0.534582	-0.265973	0.00957743	-0.4034	-0.00508657	0.473349	0.168425	0.411245	0.0767466	0.42739	-0.00722635	0.950981	-0.0787964	1.05011	-0.304678	1.15939	-0.766739	1.25142	0.107052	0.556832	-0.751912	1.25685	-0.122969	0.990553	-0.765198	1.37853	0.0502486	0.824472	1.04088	0.889378	0.605053	0.853038	0.527454	0.9519	1.24544	1.66214	1.60787	1.51587	1.50163	1.08793	1.22427	1.61035	1.42156
Arsa	NM_009713	chr15:89302907-89307855	-	arylsulfatase A (Arsa), mRNA	2	1	0.562071	2.81435	2.8513	3.71063	2.79697	4.94195	3.27822	4.72604	2.73145	4.89782	2.10822	4.72689	1.96895	4.88158	3.144	4.61914	4.28881	4.93038	3.89849	4.216	3.87002	5.51297	4.17146	4.5559	4.88652	5.02127	4.93928	4.28416	5.34025	5.08623	5.19183	2.13706	3.12017	2.44894	2.40163	2.57468	2.85811	3.53048	4.04068	3.85797	3.64265	3.40438	3.88575
Asb13	NM_178283	chr13:3633278-3651025	+	ankyrin repeat and SOCS box-containing 13 (Asb13), transcript variant 1, mRNA	2	1	0.31177	3.77488	3.87688	3.14843	3.27872	3.85583	3.11236	3.90037	2.66759	3.79314	2.50743	3.91949	2.65375	3.96367	2.60322	4.0569	3.0419	3.99756	3.51968	3.96532	3.09248	4.11047	3.44501	4.17175	3.37871	4.11045	2.90315	3.98309	3.07035	4.03531	2.95828	4.13196	3.73744	3.6144	3.83335	4.0809	4.22066	4.3606	4.23233	3.95372	4.39965	4.19603	4.10877
Asb2	NM_023049	chr12:104559352-104594211	-	ankyrin repeat and SOCS box-containing 2 (Asb2), mRNA	2	1	0.396379	-1.66432	-1.27188	0.189148	-0.779487	1.28637	-1.4736	1.29592	-0.754026	1.74103	-0.867678	1.64549	-0.429374	2.20675	0.306932	2.20791	0.222397	2.2621	1.3297	1.73686	0.292027	3.04006	0.551315	1.98598	0.8775	1.66167	0.595627	0.737403	0.32442	1.64214	0.885125	-0.808074	0.260702	0.0610936	-0.34676	0.645064	0.308263	2.19573	2.07802	1.7071	1.97583	1.85641	1.58132
Ascc1	NM_026937	chr10:59465553-59562738	+	activating signal cointegrator 1 complex subunit 1 (Ascc1), transcript variant 2, mRNA	1	2	0.111197	2.29979	2.4534	2.34919	2.96285	2.81392	3.31041	2.75279	3.34995	2.83404	3.398	2.90711	3.32645	2.96507	2.79834	3.17666	2.51953	2.96973	2.46191	2.84986	2.52912	3.02977	2.68605	2.91474	2.48231	2.98723	2.3121	2.81061	3.19576	2.92007	3.21526	2.95194	3.06062	3.49288	3.64441	3.75496	3.45278	3.49452	3.5713	3.11165	3.47668	3.38719	3.53328
Asl	NM_133768	chr5:130487373-130500201	-	argininosuccinate lyase (Asl), mRNA	1	2	0.463291	7.17382	7.03571	7.26305	7.55485	7.8486	8.04759	8.17042	7.97737	8.11566	8.18316	8.03599	8.12289	8.29931	7.80443	8.36612	7.21138	8.27772	7.31635	8.46158	7.12495	8.45807	6.83918	8.31864	7.23072	8.0586	7.04906	7.76919	7.02298	8.30967	6.83538	7.78449	7.40477	8.37681	8.59404	8.64972	8.82859	8.82948	8.60965	7.7866	8.28962	7.85489	8.77273
Aspdh	NM_026690	chr7:51720805-51723121	+	aspartate dehydrogenase domain containing (Aspdh), mRNA	1	2	0.519299	5.60218	5.78839	5.46466	5.635	6.21015	5.93906	6.21416	5.92088	6.06527	5.97173	6.32987	6.02185	6.38132	5.89068	6.44212	5.60609	6.49355	5.58143	6.38803	5.57215	6.29254	5.47856	6.57937	4.84778	6.1919	4.83505	6.22694	1.79105	6.33608	1.81038	6.11293	5.95571	6.25263	6.64274	6.88182	6.89739	7.03052	6.63464	6.26598	6.58522	6.32188	6.52542
Atat1	NM_001142745	chr17:36036774-36047013	-	alpha tubulin acetyltransferase 1 (Atat1), transcript variant 2, mRNA	2	1	0.294005	2.23299	2.07656	1.8459	1.85038	2.1117	1.33886	2.31747	0.926782	2.10969	0.289736	2.4357	-0.0730494	2.47051	0.0166639	2.5483	-0.510794	2.47818	0.260373	2.62816	-0.663231	2.69788	0.421699	2.86897	-0.2352	2.77565	0.526087	2.51725	1.15693	2.8277	0.994856	2.32217	1.94658	2.18291	2.35039	2.54981	2.38946	2.8579	2.79127	2.27004	2.81626	2.86943	2.42334
Atp5d	NM_025313	chr10:79605060-79608563	+	ATP synthase, H+ transporting, mitochondrial F1 complex, delta subunit (Atp5d), mRNA	1	2	0.383873	6.87374	7.0856	6.72984	6.79722	7.22313	7.35939	7.28767	6.86695	7.23962	6.35173	7.15593	5.90945	7.18018	5.14921	7.17048	4.79456	7.14409	4.98497	7.2741	3.66318	7.1867	4.26367	7.0225	4.16126	7.13801	4.36159	7.25171	4.87156	7.25084	4.80694	7.44785	7.10436	7.43461	7.58071	7.56545	7.62361	7.5979	7.41551	6.81143	7.5804	7.18045	7.57274
Atraid	NM_027855	chr5:31351013-31357006	+	all-trans retinoic acid induced differentiation factor (Atraid), transcript variant 1, mRNA	2	1	0.63908	5.44447	5.38783	5.51948	5.61991	5.96747	5.88862	5.93245	5.54225	5.86627	5.42745	5.86614	5.52383	6.0705	5.23303	6.06655	5.14862	6.03833	5.41197	6.04053	5.59302	6.16587	5.61629	5.95339	5.65602	6.06924	5.88809	5.86063	6.14052	6.02842	6.18789	5.89237	5.81683	6.20428	6.23418	6.36638	6.16235	6.39498	6.49341	6.01769	6.35635	6.26991	6.40507
AW209491	NM_134067	chr13:14722525-14730469	+	expressed sequence AW209491 (AW209491), transcript variant 1, mRNA	1	2	0.242005	2.31437	2.17279	2.63621	2.38624	2.42608	2.3275	2.35695	1.9499	2.0718	1.54072	2.52467	1.79317	2.3387	0.855625	2.50794	0.753801	2.55231	1.27794	2.13006	-0.445741	2.61957	0.0739585	2.53913	-0.209172	2.6682	0.27026	2.50934	1.23647	2.43553	1.18372	2.78311	2.93865	2.27809	2.68016	3.04279	3.02308	3.10906	2.90556	2.26212	2.63842	2.67865	2.66664
B230118H07Rik	NM_026592	chr2:101400938-101469143	-	RIKEN cDNA B230118H07 gene (B230118H07Rik), mRNA	1	2	0.559891	1.79206	1.72018	1.47893	1.93692	2.07094	2.17138	1.98162	1.96624	1.94076	1.91223	2.11431	2.1254	2.22676	1.69457	2.23462	1.29054	2.22252	1.45206	2.30491	0.518723	2.23965	0.571487	2.14188	0.298182	2.31647	0.182868	1.8771	0.729058	2.23229	0.68711	2.36602	2.07696	2.14249	2.57469	2.83223	2.70578	2.83608	2.77753	2.21327	2.48091	2.55942	2.58427
B3gnt1	NM_175383	chr19:5038826-5041134	+	beta-1,4-glucuronyltransferase 1 (B4gat1), mRNA	1	2	0.00140857	2.53254	2.74071	2.64121	2.69908	3.52397	3.1436	3.24008	2.6514	3.4235	2.09954	3.35825	1.63844	3.52934	0.794062	3.71955	0.298107	3.67297	0.994164	3.42359	0.587741	3.54095	0.863429	3.3549	0.66859	3.55619	0.754897	3.44446	1.85908	3.53891	1.74058	3.22592	2.8864	3.24272	3.63061	3.71499	3.56742	3.8274	3.80094	3.02522	3.72437	3.54267	3.95749
Baat	NM_007519	chr4:49502290-49519430	-	bile acid-Coenzyme A: amino acid N-acyltransferase (Baat), mRNA	1	2	0.400527	6.87068	6.72567	6.41837	6.22284	6.84808	5.9047	6.9369	5.54043	6.8991	5.81877	6.90139	5.64298	7.02208	6.46249	7.1238	6.25745	6.93925	6.06003	6.99202	6.00435	7.11754	5.96587	7.19363	5.47483	7.17148	4.90444	7.1267	3.3711	7.15403	4.08967	7.13268	6.36447	6.37396	5.38135	6.21661	5.97212	7.44408	7.42124	6.84692	7.05743	7.30201	7.38879
Bace1	NM_011792	chr9:45646612-45670567	+	beta-site APP cleaving enzyme 1 (Bace1), transcript variant 1, mRNA	2	1	0.312838	1.72423	1.94475	2.14688	1.93053	2.41003	1.9027	2.30806	1.32315	2.28153	1.22855	2.59501	0.76624	2.50706	0.330216	2.60613	0.623168	2.49199	0.763805	2.30191	0.634213	2.74905	0.931636	2.71066	0.729625	2.71766	0.794059	2.39413	1.62184	2.9031	1.37915	2.1943	2.45274	2.20948	2.54393	2.80631	2.63655	2.80998	2.74986	2.27356	2.77029	2.82822	2.70724
Bad	NM_007522	chr19:7016351-7026395	+	BCL2-associated agonist of cell death (Bad), transcript variant 1, mRNA	2	1	0.2737	2.11972	2.02208	2.58972	2.96866	2.86936	2.95859	2.85346	3.06724	2.70749	2.96591	2.74406	2.69321	2.86789	2.46689	2.92277	2.35207	3.02104	2.59502	2.74361	2.3996	3.02388	2.43188	2.93914	2.457	2.63484	2.64826	2.69087	3.27514	2.71231	3.03796	2.55258	3.06405	3.07313	3.15999	3.25826	3.28125	3.17945	3.3429	2.80873	3.36174	3.20089	3.10994
Bbox1	NM_130452	chr2:110105240-110145882	-	butyrobetaine (gamma), 2-oxoglutarate dioxygenase 1 (gamma-butyrobetaine hydroxylase) (Bbox1), mRNA	1	2	0.227301	5.75695	5.70601	5.39642	5.17907	6.18811	5.71723	6.121	5.41589	6.14887	5.43809	6.27975	5.67498	6.25859	6.13652	6.39633	6.10481	6.26417	6.19037	6.1583	5.90387	6.06327	6.14468	6.06104	5.69371	6.36277	5.34762	6.21269	4.68863	6.32413	5.23206	6.34924	6.03391	6.26488	5.61256	6.05358	5.75874	6.89571	6.87573	6.49728	6.53532	6.63353	6.83339
Bbs10	NM_027914	chr10:110735735-110738792	+	Bardet-Biedl syndrome 10 (human) (Bbs10), mRNA	1	2	0.321917	0.459982	0.380214	0.150412	0.549723	0.522581	0.892136	0.689333	0.830216	0.708231	0.375905	0.821117	0.529843	0.866437	-0.785028	1.14554	-1.21144	0.967114	-0.460972	0.89865	-1.76052	0.956579	-1.02216	1.05411	-0.696869	1.36484	-0.520506	1.32764	-0.889579	1.22276	-0.481551	1.04192	0.546713	0.783969	1.31163	1.28303	1.2688	1.3627	1.45178	1.13484	1.43011	1.33735	1.36289
BC003965	NM_183150	chr17:25321506-25324607	+	cDNA sequence BC003965 (BC003965), mRNA	1	2	0.228728	2.13492	2.10846	1.91396	2.41621	2.3161	2.80432	2.3743	2.84142	2.33318	2.99808	2.48564	3.0916	2.67583	2.75337	2.56111	2.47767	2.61189	2.63741	2.56966	2.16523	2.66371	2.16414	2.66811	1.91448	2.53797	2.26042	2.65581	2.68881	2.5463	2.7289	2.40923	2.382	2.73686	2.93539	3.20671	3.18417	3.11912	2.97611	2.71025	2.7884	2.69314	2.91966
BC024978	NM_001290513	chr7:27980800-27990405	+	cDNA sequence BC024978 (BC024978), transcript variant 3, mRNA	1	2	-0.0600572	1.49886	1.0535	2.12362	1.10809	1.39081	0.746227	1.58102	0.833758	1.15584	0.604163	1.19753	0.562192	1.42804	0.615203	1.32948	0.557313	1.2496	0.154537	0.972931	-0.0733354	1.49282	0.866904	1.81254	-0.11191	1.06646	0.208838	1.18693	1.17505	1.24836	0.421092	1.21191	1.97191	1.44374	1.48948	1.63171	1.55542	2.03461	1.70015	1.32297	1.7133	1.66261	1.47225
BC029214	NM_153557	chr2:25315008-25316614	-	cDNA sequence BC029214 (BC029214), mRNA	1	2	0.361649	4.06254	4.23682	4.6678	4.13781	5.98574	5.23257	6.17983	5.62372	6.26462	6.3465	6.39952	5.97612	6.61159	6.03057	6.54395	5.22557	6.6184	5.7046	6.12372	5.502	6.93814	5.14471	6.54526	4.88572	6.41211	3.87664	5.53709	3.76536	6.27212	4.28824	4.77297	5.29331	6.18383	5.91764	5.70098	5.70533	7.01954	6.20716	5.81057	6.67062	5.4444	6.19626
Bckdk	NM_009739	chr7:135047587-135053178	+	branched chain ketoacid dehydrogenase kinase (Bckdk), mRNA	2	1	0.388602	1.40325	1.43225	1.57227	1.59191	1.90628	1.95057	1.67363	1.81512	1.53306	1.66067	1.80838	0.775117	1.77723	0.158175	1.90485	0.134219	1.88731	0.848042	1.43012	0.227109	1.95626	0.975987	1.55362	0.764075	1.77206	0.821814	1.60325	2.14947	1.55223	1.74401	1.55134	1.96187	2.14162	2.3754	2.41868	2.34586	2.38463	2.22742	1.88607	2.11944	2.14272	1.91594
Bcl2l2	NM_007537	chr14:55502262-55507071	+	BCL2-like 2 (Bcl2l2), mRNA	2	1	0.221388	2.17297	2.09018	2.17278	2.14547	2.65126	2.13306	2.56668	2.09116	2.57881	2.00192	2.70904	1.87806	2.53158	1.29935	2.67576	1.56653	2.71473	1.58346	2.43976	0.720491	3.01995	1.44856	2.47449	1.08994	2.8255	1.48746	2.72046	2.19585	2.70793	2.01133	2.50153	2.37912	2.60026	2.63689	2.9721	2.60804	3.19509	3.14253	2.61354	2.75507	2.94915	2.90413
Bcs1l	NM_025784	chr1:74634935-74639017	+	BCS1-like (yeast) (Bcs1l), transcript variant 1, mRNA	1	2	0.599254	2.33901	2.18202	2.07031	2.39601	2.51927	2.59517	2.27249	2.65987	2.32432	2.83283	2.68504	2.64332	2.61496	2.11766	2.69692	1.80743	2.84205	1.84552	2.45764	1.22367	2.6395	1.76352	2.66726	1.25224	2.77489	0.922776	2.6819	0.654034	2.70665	1.35461	2.58605	2.62165	2.68933	3.19074	3.28528	3.26196	3.03123	2.93982	2.63783	3.02327	2.9508	3.03626
Bhmt	NM_016668	chr13:94386846-94407713	-	betaine-homocysteine methyltransferase (Bhmt), mRNA	1	2	0.570023	10.4797	10.334	10.1093	9.60279	10.9246	11.1951	10.9029	11.3028	11.0489	11.9116	11.0179	11.5774	11.212	11.665	11.4513	10.9197	11.5876	10.5353	11.2635	10.3691	10.9925	9.42384	10.5594	9.11653	11.0291	8.07731	10.7947	5.53281	11.0326	7.07536	10.5549	10.8211	10.7904	11.6874	12.0094	12.2853	12.2866	11.7918	11.3689	11.5131	10.9878	12.0618
Bhmt2	NM_022884	chr13:94426052-94444257	-	betaine-homocysteine methyltransferase 2 (Bhmt2), mRNA	1	2	0.382551	6.19897	6.28355	6.29387	6.48199	6.9352	7.09691	6.79329	7.10998	6.82869	7.19465	6.81479	7.28076	6.85296	7.06512	7.01187	6.82747	6.96901	6.91943	6.70417	6.70482	6.97696	6.8467	6.73405	6.75794	6.77008	6.77305	6.51179	5.89328	6.76305	6.50127	6.60102	6.8605	7.10244	7.59707	7.66965	7.62837	7.74353	7.41092	7.00578	7.34921	6.74332	7.43351
Bivm	NM_144558	chr1:44176813-44201616	+	basic, immunoglobulin-like variable motif containing (Bivm), mRNA	2	1	0.244465	1.71555	1.70261	1.48057	1.21136	2.05478	1.24584	1.96156	0.203084	2.23739	-0.131075	2.28826	-0.593014	2.29068	-0.664708	2.25546	-0.884625	2.2497	-0.194069	2.06406	-1.23599	2.55172	-0.345742	2.11988	-0.683152	2.5456	-0.55879	2.06499	0.555126	2.18928	0.341155	1.89923	1.36283	1.62661	2.23756	2.37716	2.19087	2.48928	2.33397	1.76406	2.24311	2.37047	2.40035
Bnip3	NM_009760	chr7:146082519-146101189	-	BCL2/adenovirus E1B interacting protein 3 (Bnip3), mRNA	1	2	0.585585	5.2741	5.05618	5.70044	6.01709	5.83469	6.318	5.88578	6.22658	6.01985	6.44228	5.78355	6.62557	6.20299	6.28701	6.20361	5.21785	6.01847	5.152	6.08432	5.3089	5.79908	5.40509	5.85483	5.15675	5.98995	4.37162	5.91161	4.32923	6.06269	4.64232	6.07538	6.39885	7.01121	7.01792	7.16995	6.80297	6.90208	6.79823	6.26231	6.20951	6.39951	6.62274
Bod1	NM_001024919	chr11:31565150-31571862	-	biorientation of chromosomes in cell division 1 (Bod1), mRNA	2	1	0.542268	3.10941	3.09748	3.0716	3.27709	3.79864	3.38843	3.74678	2.67165	3.57973	2.37028	3.63984	2.02391	3.84023	1.58534	3.82046	1.88506	3.75622	2.24442	3.74227	1.99911	3.82576	2.50627	3.68327	2.30425	3.91235	2.58246	3.56548	3.5754	3.82353	3.16576	3.75534	3.47747	3.71762	3.69841	3.79783	3.94238	4.1052	4.0004	3.51947	3.88075	3.87866	3.90224
Bola1	NM_026975	chr3:96000511-96001509	-	bolA-like 1 (E. coli) (Bola1), mRNA	2	1	0.434365	2.94565	2.8687	2.86545	2.94865	3.57953	3.27004	3.40453	2.76108	3.08242	1.04015	3.09505	0.309244	3.38028	-0.428843	3.20402	-0.741916	3.39956	0.631757	3.37133	-0.275037	3.22681	-0.0033984	3.13983	0.149663	3.28182	1.43385	3.26698	3.82162	3.28538	2.90483	3.25434	3.05789	3.46224	3.3994	3.49956	3.35062	3.84187	3.67152	2.98644	3.69431	3.32472	3.65883
Bscl2	NM_001136064	chr19:8911957-8923173	+	Berardinelli-Seip congenital lipodystrophy 2 homolog (seipin) (Bscl2), transcript variant 1, mRNA	2	1	0.535838	3.91235	4.0018	3.833	3.64438	4.68163	4.57514	4.67659	4.34228	4.64728	4.40422	4.82533	4.07526	4.89489	3.75771	4.85074	3.62776	4.91679	3.79108	4.61464	3.7649	4.81443	4.1213	4.65088	3.95283	4.68938	4.42913	4.42767	4.7429	4.746	4.76209	4.33459	4.21267	4.58093	5.1433	5.22879	5.08203	5.3653	5.12485	4.65722	5.25378	5.01579	5.22136
Btd	NM_025295	chr14:32454243-32481383	+	biotinidase (Btd), mRNA	2	1	0.157654	4.51983	4.72871	4.9037	4.863	5.49401	4.98254	5.25855	4.94397	5.27796	4.92238	5.24707	4.95206	5.46936	4.94753	5.57276	5.03359	5.47177	5.01046	5.35566	4.89739	5.53511	5.01173	5.37986	4.80565	5.36333	4.86531	5.24149	5.0306	5.32868	4.75926	5.46656	5.29596	5.47507	5.36379	5.42184	5.22679	5.96077	5.89406	5.47449	5.92009	5.70681	5.813
C030006K11Rik	NM_176828	chr15:76551895-76554275	-	RIKEN cDNA C030006K11 gene (C030006K11Rik), transcript variant 2, mRNA	1	2	0.545324	2.60493	2.74896	2.73243	2.83699	3.10953	3.45791	2.925	3.26262	3.02977	3.22625	2.96191	3.14611	2.96438	2.29556	2.92918	0.972727	3.17583	1.10693	2.99383	0.341079	2.80331	0.508337	3.02429	0.495135	3.11121	0.488337	3.15616	1.03453	3.21822	1.01472	3.04953	2.96609	3.31626	3.47572	3.7325	3.49523	3.45245	3.2845	2.62978	3.37326	2.89528	3.5362
C1galt1c1	NM_021550	chrX:35983960-35988320	-	C1GALT1-specific chaperone 1 (C1galt1c1), mRNA	1	2	0.0738509	3.24054	3.30973	3.23477	3.40496	3.81363	3.2951	3.69479	3.15337	3.55309	2.97276	3.64437	3.18747	3.74629	2.74118	3.85453	2.8598	3.75215	2.96356	3.58556	2.43481	3.99113	2.57684	3.61326	2.94987	3.85668	2.39535	3.60801	2.80608	3.71352	2.9703	3.42905	3.69826	4.00953	3.92024	4.22194	3.78981	4.24404	4.41326	3.71993	4.03341	3.9291	4.04376
C1qbp	NM_007573	chr11:70791348-70796528	-	complement component 1, q subcomponent binding protein (C1qbp), mRNA	2	1	0.467773	5.28086	5.31999	4.84245	5.00845	5.41436	5.62699	5.45425	5.23363	5.3529	5.20894	5.50829	5.1584	5.56981	4.71236	5.6312	4.38622	5.46113	4.63475	5.65519	4.1421	5.52668	4.14513	5.37667	4.81774	5.69236	5.11012	5.5467	6.16262	5.47413	6.13129	5.72599	5.23702	5.78462	5.86176	5.95454	6.06369	6.099	5.91666	5.45884	5.88045	5.60759	5.83697
C330013E15Rik	NR_045701	chr15:100444571-100445541	-	RIKEN cDNA C330013E15 gene (C330013E15Rik), long non-coding RNA	2	1	0.329343	0.109464	-0.273613	0.694259	-0.198374	0.342852	-0.317814	0.417725	-0.496406	0.512675	-0.936135	0.618157	-0.994629	0.313778	-1.09743	0.533235	-0.714451	0.527601	-0.192061	0.439106	-0.443705	0.901875	-0.920373	0.695561	-1.11519	-0.319331	-0.656982	0.588481	-0.0677556	0.367008	-0.301778	0.0419101	0.0519093	-0.179947	0.535431	0.819574	0.305189	1.1531	0.803686	0.805007	0.836661	0.792978	0.412051
Cacfd1	NM_001243240	chr2:26865446-26872955	+	calcium channel flower domain containing 1 (Cacfd1), transcript variant 3, mRNA	2	1	0.318799	3.58858	3.16288	4.00886	3.7935	4.02331	3.79166	4.20718	3.59874	4.01285	3.5152	3.93591	3.66591	4.05905	3.51796	4.10348	3.74286	4.03617	3.28123	3.75917	2.95901	4.08555	3.45572	4.07352	3.33039	3.83705	3.2005	3.85055	4.2428	3.98918	3.71232	3.71333	4.43496	4.29753	4.44306	4.39353	4.31416	4.49665	4.4186	3.96576	4.44033	4.20763	4.27108
Camkk2	NM_001199676	chr5:123181180-123229419	-	calcium/calmodulin-dependent protein kinase kinase 2, beta (Camkk2), transcript variant 1, mRNA	2	1	0.576369	0.639737	0.849989	1.44565	0.923018	1.75466	1.04367	1.82484	0.974528	1.78519	0.87619	1.8482	0.928662	2.16127	1.15053	2.23455	1.34908	2.32058	1.47047	1.82665	1.31251	2.10284	1.6612	2.3721	1.86218	2.06158	1.69224	1.68559	2.35903	1.9229	1.98318	1.72136	1.41349	1.54553	1.69364	2.01054	1.73384	2.59735	2.18718	2.04451	2.51899	2.31721	1.99532
Capn15	NM_015830	chr17:26096501-26102450	-	calpain 15 (Capn15), mRNA	1	2	-0.0269212	1.35441	1.24945	1.57057	1.29231	1.63766	1.74869	1.48317	1.40506	1.53434	0.590762	1.49107	-0.100815	1.59671	-0.754852	1.66378	-1.00579	1.67604	-0.564693	1.16227	-0.79808	1.89507	-0.0814536	2.24287	-0.512527	1.78133	-0.565202	1.59498	0.648475	1.83956	0.149389	1.63369	1.81199	1.6643	2.03556	2.12634	1.9225	2.30093	1.90443	1.59165	2.19821	2.00367	1.93005
Caskin2	NM_080643	chr11:115660666-115674906	-	CASK-interacting protein 2 (Caskin2), mRNA	2	1	0.299712	0.492909	0.934731	3.87171	2.81642	3.93544	1.95343	4.19025	2.92639	4.14813	2.39926	4.12868	2.25541	4.2382	2.69424	4.28384	3.84779	4.06637	3.71012	3.09091	2.79571	4.96285	3.10677	4.21939	3.44873	4.01142	3.27372	1.98166	3.40444	4.22356	3.13125	1.43288	4.22772	2.68194	2.69358	3.31779	2.94314	4.91708	5.04229	4.13056	3.98673	2.76962	3.74287
Cbr4	NM_145595	chr8:63966531-63982297	+	carbonyl reductase 4 (Cbr4), mRNA	1	2	0.336671	3.6589	3.65166	3.48602	3.85218	3.62713	4.22171	3.78013	4.10729	3.64883	3.71997	3.85937	2.85598	3.9688	1.63481	3.93828	1.32309	3.77647	1.68008	3.84455	1.1077	3.91332	1.29908	3.72351	1.12152	4.1033	1.92769	3.96784	2.07239	3.94369	2.20027	3.93298	4.09999	4.63656	4.63706	4.62218	4.50071	4.64467	4.40278	3.85607	4.40164	4.23495	4.44589
Cbs	NM_144855	chr17:31749568-31774150	-	cystathionine beta-synthase (Cbs), transcript variant 1, mRNA	1	2	0.337456	7.20102	7.33985	7.57191	7.66834	8.36789	7.78405	8.45675	7.86046	8.3405	7.76482	8.4325	7.85199	8.56938	7.50166	8.50093	7.67647	8.47145	7.80921	8.27739	7.39619	9.03331	7.44301	8.47389	7.26912	8.40665	7.60153	7.77365	6.38926	8.62974	6.69863	7.94705	7.86637	7.98539	8.19791	8.22631	8.38053	8.86791	8.95226	8.39244	8.82031	8.22853	8.63118
Cby1	NM_028634	chr15:79489657-79498090	+	chibby homolog 1 (Drosophila) (Cby1), mRNA	2	1	0.481958	1.37764	1.27815	1.07513	0.926515	1.71105	1.4165	1.92487	1.0654	2.03143	1.07273	2.16844	0.753751	2.13375	0.366662	2.36657	0.29846	2.11148	0.731715	1.92719	0.659708	2.41316	0.646824	2.10033	0.668912	2.19523	0.70018	1.78022	1.38631	2.34165	1.7949	2.03506	1.51185	1.57254	2.29437	2.31241	2.69814	2.84318	2.20532	2.04869	2.34939	2.91545	2.68521
Ccdc101	NM_029339	chr7:133792823-133816293	+	coiled-coil domain containing 101 (Ccdc101), mRNA	2	1	0.523899	2.8123	2.76706	2.80012	2.75378	3.2679	3.05123	3.38432	2.79406	3.12992	2.38423	3.09298	2.07257	3.31275	1.97653	3.27854	1.9124	3.13796	2.35836	3.16898	1.813	3.26322	2.03946	3.46173	2.19549	3.23995	2.26834	3.07445	3.20396	3.22989	3.29426	3.05614	3.05084	3.48495	3.23978	3.34016	3.21849	3.49201	3.50635	2.7471	3.27376	3.2572	3.20289
Ccdc104	NM_025740	chr11:29121536-29147272	-	cilia and flagella associated protein 36 (Cfap36), mRNA	1	2	-0.163402	2.28981	2.25951	2.14023	2.41609	2.76695	2.55709	2.84337	2.28075	2.80611	2.5447	3.0057	2.38369	3.14844	1.88576	3.22728	1.75275	3.04969	1.81134	2.77778	1.6647	3.33018	1.86647	2.87082	1.9246	2.92701	1.93099	2.89868	2.35661	2.89993	2.21617	3.18874	2.61646	2.97012	3.44439	3.87483	3.41717	3.90447	3.76593	3.02496	3.28906	3.34668	3.62975
Ccdc107	NM_001037913	chr4:43506237-43508793	+	coiled-coil domain containing 107 (Ccdc107), mRNA	1	2	0.593411	4.79871	4.75286	4.53744	4.81138	4.95572	5.61046	5.2604	5.359	5.17398	5.58302	5.05776	5.378	5.34206	5.18798	5.37371	4.60172	5.15292	4.10924	5.474	3.9652	5.17461	4.00365	5.29513	3.66287	5.31623	3.52846	5.22197	3.84538	5.48683	4.13275	5.42886	5.28107	6.13357	6.17125	6.22309	6.16846	5.93481	5.71816	5.21279	5.70254	5.46486	5.69777
Ccdc138	NM_001162956	chr10:57960685-58038992	+	coiled-coil domain containing 138 (Ccdc138), mRNA	1	2	0.108051	-0.58459	-0.457748	-0.977496	-0.841068	-0.194424	-0.537215	-0.0696123	-0.824434	0.202533	-0.400655	0.316141	-0.510069	0.467908	-0.452995	0.683731	-1.18534	0.463699	-0.450592	0.603058	-0.667269	0.966184	-0.520517	0.909333	-1.12293	0.420095	-1.52195	0.43137	-1.08686	0.564987	-0.984278	0.23962	-0.712476	-0.441763	-0.162504	0.457669	0.267217	0.569191	0.919319	0.364974	0.865026	0.780935	1.09676
Ccdc163	NM_026714	chr4:116381535-116387709	+	coiled-coil domain containing 163 (Ccdc163), mRNA	2	1	0.302928	0.989248	1.2135	0.338267	1.98218	0.829093	2.07706	1.15101	0.4011	1.13352	-0.459301	1.37506	-0.485533	1.50386	-1.08826	1.60068	-1.54413	1.39403	-0.2443	1.34963	-0.238401	1.97771	0.335892	1.49228	-0.0211998	1.29407	-0.0223514	1.42427	0.519374	1.48099	0.645023	1.54066	1.76263	1.78283	1.60095	2.36265	2.01996	2.33811	2.29466	1.8251	2.02095	2.16835	1.78906
Ccdc22	NM_138603	chrX:7170935-7182546	-	coiled-coil domain containing 22 (Ccdc22), mRNA	2	1	0.223971	1.70485	1.93412	1.88157	2.00069	2.46168	2.2155	2.30791	1.95293	2.19207	1.5707	2.37452	0.83511	2.48266	0.1646	2.68238	0.449389	2.54712	0.8878	2.37183	0.418587	2.56586	0.728767	2.54469	1.01933	2.40864	0.507245	2.35827	1.66212	2.38588	1.50878	2.3755	2.05013	2.66833	2.66786	2.74446	2.44229	2.8539	2.85702	2.42873	2.81906	2.76247	2.60864
Ccdc28b	NM_025455	chr4:129296518-129301152	-	coiled coil domain containing 28B (Ccdc28b), mRNA	2	1	0.579124	1.00847	0.976908	0.802968	0.771905	1.71119	0.85134	1.70954	0.353767	1.44197	0.164781	1.64755	-0.546327	1.94555	-0.507531	1.88141	-0.43524	1.64024	0.639108	1.41614	0.285701	2.01459	0.305453	1.8113	-0.0820087	1.63987	0.617227	1.39147	1.28741	1.80399	1.42464	1.11581	0.510501	1.32972	1.56871	1.93627	1.81051	1.80612	1.68497	1.60383	1.82264	2.07418	1.96887
Ccdc90b	NM_025515	chr7:99709659-99730804	+	coiled-coil domain containing 90B (Ccdc90b), transcript variant 1, mRNA	2	1	0.247706	1.75419	1.87736	1.48791	2.19242	1.94407	2.39812	2.07548	1.96774	2.03775	0.935053	2.19998	0.637541	2.3723	-0.0378432	2.48117	-0.198756	2.42652	0.316555	2.09214	0.38986	2.33577	0.711504	2.10056	0.610897	2.45335	0.210417	2.31043	1.58014	2.21686	1.59492	2.47294	2.26882	3.00254	2.50201	2.86208	2.73047	3.011	2.86596	2.60612	2.67936	2.86459	2.62114
Ccl9	NM_011338	chr11:83386419-83392138	-	chemokine (C-C motif) ligand 9 (Ccl9), mRNA	2	1	0.344547	3.71237	4.07449	3.41757	3.39317	4.35328	3.18536	3.78199	2.45487	3.98597	1.97493	4.29648	2.64906	4.41703	2.8846	4.58625	3.89882	4.41382	4.58545	4.04149	3.98166	4.533	4.20905	3.95622	3.79823	4.24056	3.71092	4.19216	3.38754	3.97154	3.53598	4.68249	3.89006	3.89268	2.70976	2.83969	2.88172	4.24811	4.21463	4.54084	4.40866	5.17648	4.72386
Ccs	NM_016892	chr19:4825366-4839322	-	copper chaperone for superoxide dismutase (Ccs), mRNA	1	2	0.514352	6.28948	6.30718	6.06708	6.35586	6.61378	6.90939	6.69304	6.82946	6.47378	6.98128	6.53476	6.94241	6.66832	6.82457	6.73218	6.35175	6.84472	6.36785	6.90258	6.63225	6.53455	6.52315	6.65616	6.48455	6.88446	6.11026	6.85607	5.64982	6.80042	5.99437	6.82765	6.72734	7.1524	7.30071	7.47391	7.47652	7.2748	7.2093	6.78663	7.02611	7.04091	7.14464
Cd59a	NM_001111060	chr2:103935958-103955567	+	CD59a antigen (Cd59a), transcript variant 1, mRNA	1	2	0.273854	4.34454	4.29701	4.18109	4.48775	4.88502	5.42004	4.8369	5.14799	5.03556	5.36326	5.0273	5.43929	5.29474	5.25189	5.37127	4.92774	5.33127	4.98967	5.53988	5.23893	5.01327	5.12869	5.03614	4.94936	5.35139	4.6069	5.10706	4.59841	5.41513	4.71805	5.08122	4.81309	5.47227	5.80662	6.01854	5.91367	5.82694	5.87005	5.50672	5.61741	5.6738	5.77502
Cdca3	NM_013538	chr6:124780194-124783719	+	cell division cycle associated 3 (Cdca3), mRNA	2	1	0.413098	-0.922053	-0.61404	-1.59762	-1.00164	-0.410711	-0.201277	1.90597	0.187048	1.93452	0.832365	3.23199	0.225666	3.22401	0.296212	2.97901	-0.159371	1.04738	1.48703	1.64965	0.902498	3.36663	0.811511	1.31943	0.798309	0.803736	1.54532	-0.0842091	2.91669	-0.254352	2.66296	-0.123809	-0.983634	0.741504	0.683587	1.39078	2.27304	2.20107	1.31728	2.24222	1.98842	4.09463	2.06715
Cdk5	NM_007668	chr5:23924060-23929348	-	cyclin-dependent kinase 5 (Cdk5), mRNA	1	2	0.352026	2.27577	2.1344	2.20614	2.36431	2.72243	2.71639	2.60642	2.68353	2.65825	2.55618	2.72852	2.25264	3.00304	1.38998	3.02751	0.692015	2.94322	1.30219	3.03172	0.25917	3.0554	0.808047	2.91495	0.539909	3.02117	0.458592	2.74285	1.54122	2.88735	1.41852	2.39453	2.71542	3.03279	3.19865	3.36738	3.16851	3.41813	3.18315	2.7346	3.26855	3.06052	3.25654
Cdkn2d	NM_009878	chr9:123836860-123839607	+	cyclin-dependent kinase inhibitor 2D (p19, inhibits CDK4) (Cdkn2d), mRNA	2	1	0.570063	0.274096	0.126321	0.0142084	0.20954	0.426804	0.0795632	1.03019	0.271368	1.41112	0.0205589	1.62101	0.276952	1.80181	-0.0164349	1.89445	0.17748	1.15434	0.693272	1.49351	0.592265	1.88489	0.735145	0.904016	0.517589	1.06961	0.631908	0.460641	1.88347	0.814914	1.65899	0.282537	-0.221992	0.690201	1.26852	1.50498	1.4864	1.68483	1.33709	1.42183	1.5353	1.86084	1.57548
Cdo1	NM_033037	chr18:46872859-46887996	-	cysteine dioxygenase 1, cytosolic (Cdo1), mRNA	2	1	0.220631	9.43009	9.31513	9.55596	9.53349	9.66024	9.05063	9.73884	8.74767	9.62982	8.49082	9.44803	8.71609	9.56526	8.99305	9.7932	8.77678	9.50656	9.17573	9.62231	9.26862	9.63457	9.58197	9.93306	9.31045	9.82427	9.31015	9.97979	8.78401	10.0008	8.92027	10.5451	10.1585	9.98354	9.6377	9.66684	9.41006	10.6423	10.7818	10.3033	10.4479	10.3423	10.5556
Cecr5	NM_144815	chr6:120459512-120481317	-	cat eye syndrome chromosome region, candidate 5 (Cecr5), mRNA	1	2	-0.166603	2.72477	2.76636	2.46722	2.60473	3.0241	2.9926	2.99488	2.54265	2.96549	2.44243	2.92909	2.35002	3.06506	1.77015	3.04013	1.71255	3.14831	1.85254	3.05158	1.61509	3.16475	1.93062	3.16566	1.58667	3.3674	1.95701	3.08024	2.64316	3.27181	2.41653	3.24018	2.82558	2.95167	3.45159	3.63563	3.47949	3.43113	3.40383	2.85496	3.3202	3.33654	3.39089
Cep131	NM_009734	chr11:119925744-119948141	-	centrosomal protein 131 (Cep131), mRNA	2	1	0.408279	-0.528923	-0.423638	-0.300315	-0.554843	0.0476193	-0.722941	-0.0994594	-0.785021	-0.156488	-0.851281	-0.0212015	-0.714644	0.0804736	-0.898241	0.295412	-1.56568	0.337336	-0.741444	-0.225402	-1.42671	0.470316	-0.370067	0.260048	-0.690405	0.453378	-0.903028	0.357889	-0.490854	0.105038	-0.396763	-0.239282	-0.279031	-0.214523	0.246298	0.532245	0.486327	0.419216	0.576474	0.44852	0.307349	0.468076	0.640492
Cep250	NM_001129999	chr2:155782294-155824636	+	centrosomal protein 250 (Cep250), transcript variant 3, mRNA	2	1	0.600086	-0.0489238	-0.290988	-0.48735	-0.417338	0.184734	-0.0253166	0.319344	-0.105927	0.308278	-0.230711	0.701291	-0.0989808	0.711283	-0.352523	0.965415	-0.78532	0.784354	-0.103442	0.468642	-0.433126	1.28162	0.42315	1.09801	0.101568	1.11397	-0.142132	0.649754	1.01311	0.828201	0.866754	0.150842	-0.0928936	0.415658	0.625705	1.42175	1.13555	1.44668	1.45607	1.25017	1.17057	1.48791	1.21389
Ces2a	NM_133960	chr8:107257903-107265534	+	carboxylesterase 2A (Ces2a), transcript variant 1, mRNA	1	2	0.477695	6.99119	7.36939	6.25614	6.97309	7.04504	7.88255	7.01103	7.73034	6.86343	8.55612	6.76396	8.61464	6.57755	8.28718	6.44261	7.3522	6.42586	7.44658	6.44381	6.44504	6.81226	7.27103	6.65401	6.69269	6.9371	5.59025	7.10477	4.8693	6.9595	5.53122	7.04759	6.80705	8.48734	8.68551	8.30756	8.00554	7.82922	7.39449	6.86923	6.42775	6.86267	6.89815
Cfh	NM_009888	chr1:141982432-142079988	-	complement component factor h (Cfh), mRNA	2	1	0.359763	7.42242	7.57302	8.77365	8.30044	8.53728	7.25196	8.00503	7.0475	8.04188	5.95837	7.86189	5.57442	7.95346	6.51882	8.43127	8.07426	8.42476	8.07583	8.07621	7.81837	8.54687	8.26415	8.24752	8.16405	8.44636	7.97812	8.20268	7.49949	8.19604	7.57347	8.00477	8.58473	6.93269	5.99452	6.13293	5.83631	7.67076	8.43985	8.58334	8.84619	8.55632	8.33711
Chic1	NM_009767	chrX:100551815-100591457	+	cysteine-rich hydrophobic domain 1 (Chic1), mRNA	2	1	0.235819	-0.0676645	-0.0482545	-1.40201	-0.0608103	0.487273	0.535279	1.01917	0.433944	1.31581	0.1087	1.58996	0.39052	1.58535	0.713767	1.35466	1.10227	1.48908	1.29336	0.635803	0.901727	1.96248	1.48568	2.05876	1.62859	1.52308	1.40834	1.17146	0.590443	1.59809	0.507036	1.40748	1.50204	1.40503	1.84797	1.92593	1.77603	2.42415	2.21838	1.91805	2.55691	2.1668	2.15089
Clcn4-2	NM_011334	chr7:7235027-7252222	-	chloride channel 4-2 (Clcn4-2), transcript variant 1, mRNA	2	1	0.64488	3.32724	3.36212	3.30661	3.47518	3.81622	3.33482	3.70142	3.38854	3.72846	3.12841	3.87884	3.12933	3.86096	3.08156	3.98464	3.36862	3.86881	3.51565	3.72738	3.17749	4.30033	3.74312	3.98313	3.82252	4.0353	3.9976	3.85215	4.5472	4.0145	4.14891	3.677	3.87188	4.02919	4.03398	4.39353	3.93982	4.30594	4.53569	4.10687	4.15733	4.30336	4.29424
Cldn25	NM_171826	chr16:58728023-58734360	+	claudin domain containing 1 (Cldnd1), transcript variant 1, mRNA	2	1	0.635049	2.71996	2.62982	2.66728	3.04034	3.23035	2.54066	3.03533	2.60514	3.0172	2.13878	3.15117	2.01011	3.18464	2.0894	3.2123	2.47218	3.34238	2.54711	3.07596	2.33473	3.41889	2.87474	3.2492	3.22265	3.19478	3.23084	3.08067	3.447	3.36338	3.44483	3.20864	3.2465	3.08764	3.21037	3.54836	3.17041	3.81079	3.78982	3.25997	3.55796	3.60869	3.37405
Cln3	NM_001146311	chr7:133714914-133727794	-	ceroid lipofuscinosis, neuronal 3, juvenile (Batten, Spielmeyer-Vogt disease) (Cln3), transcript variant 1, mRNA	2	1	0.652342	1.50238	1.69032	1.33288	1.39059	2.03535	1.92541	2.16133	1.79714	2.0063	1.68242	2.31529	1.39772	2.46347	1.06713	2.40231	1.24062	2.44942	1.35175	2.19283	1.00135	2.6298	1.67863	2.21352	1.42751	2.4035	1.67332	2.21876	3.25105	2.34023	2.85895	1.90824	1.98744	2.54394	2.48876	2.93372	2.59147	2.88014	2.93759	2.63656	2.85711	3.04748	2.68729
Clpb	NM_009191	chr7:108812282-108938682	+	ClpB caseinolytic peptidase B (Clpb), mRNA	2	1	0.246845	2.55898	2.54726	2.38531	2.49403	2.90583	3.01687	2.83247	2.3332	2.74895	1.05383	2.98287	-0.913034	2.85266	-1.26689	2.89616	-1.19862	2.84144	-0.727423	2.7594	-1.17325	2.68283	-0.191362	2.70912	-0.151749	2.83629	0.407768	2.70924	1.51762	2.77786	1.55975	2.85108	2.94029	3.13153	3.14482	3.19296	3.08663	3.22178	3.02421	2.41008	3.16791	3.04128	3.18598
Cmc2	NM_026844	chr8:119412585-119445336	-	COX assembly mitochondrial protein 2 (Cmc2), mRNA	2	1	0.565672	1.62148	1.54657	1.56519	1.66071	1.97201	1.70462	2.20603	1.63349	2.08763	1.48704	2.10706	1.40124	2.38346	1.17448	2.1587	1.29204	1.92267	1.47773	2.42363	1.85755	2.18477	1.42538	1.84519	1.98512	1.7913	2.16635	1.88899	2.22506	2.07054	2.31408	1.63842	1.54533	1.92804	2.14023	2.08519	2.12571	2.39133	2.28821	1.78834	2.28429	2.25909	2.26173
Cnih4	NM_030131	chr1:183081062-183099125	+	cornichon homolog 4 (Drosophila) (Cnih4), mRNA	2	1	0.665749	1.13073	1.32906	0.766247	0.833292	1.53046	0.810926	1.56453	0.410077	1.5529	0.388957	1.76701	0.355898	1.9519	0.317481	1.89683	0.527873	1.89381	0.711219	1.73613	0.440629	1.91176	0.93594	1.80533	0.960442	1.84492	0.908177	1.64347	2.09938	1.79185	1.68957	1.86139	1.16629	1.62878	1.8862	2.25252	2.17283	2.32829	2.24458	1.97791	2.14633	2.2878	2.08189
Coa3	NM_026618	chr11:101139284-101140262	-	cytochrome C oxidase assembly factor 3 (Coa3), mRNA	1	2	0.322223	4.86907	4.98475	4.68084	5.09627	5.38264	5.657	5.34041	5.42502	5.16592	4.81463	5.31941	4.67519	5.43698	3.63116	5.51416	4.23431	5.41579	4.87463	5.3932	3.56436	5.41939	3.71886	5.12619	3.30078	5.20012	3.27887	4.97252	4.58052	5.08571	3.90935	5.2588	5.04076	5.63586	5.41255	5.48562	5.52506	5.51707	5.42506	4.83065	5.5893	5.31826	5.37416
Cope	NM_021538	chr8:72826684-72836889	+	coatomer protein complex, subunit epsilon (Cope), mRNA	1	2	0.201368	5.64355	5.61654	5.95076	5.91363	6.12197	6.03666	6.17987	5.9287	5.98588	5.58926	6.03281	5.26584	6.10091	4.82644	6.10452	5.11497	6.00258	5.11178	6.04387	4.56164	6.0977	4.76176	5.92139	4.65295	6.16077	4.71646	5.6733	5.25529	5.80692	5.24033	5.64305	6.28732	6.37888	6.26492	6.2375	6.2142	6.46485	6.37588	5.89572	6.48319	6.13798	6.29567
Copz2	NM_019877	chr11:96711190-96722516	+	coatomer protein complex, subunit zeta 2 (Copz2), mRNA	2	1	0.447353	3.05986	3.03661	3.37701	3.52209	3.91153	3.80324	3.55792	3.48284	3.67615	3.45986	3.6907	3.19943	3.85064	2.98924	3.94165	2.70495	3.84392	3.08409	4.00949	2.87395	3.7492	3.15792	3.44755	2.85782	3.70442	3.00545	3.60767	4.50112	3.76165	3.50121	3.86524	4.01274	3.96079	4.21805	4.46962	4.19042	4.35659	4.17574	3.98952	4.19467	4.07083	4.15279
Coq10a	NM_001081040	chr10:127800153-127807093	-	coenzyme Q10 homolog A (yeast) (Coq10a), mRNA	2	1	0.480922	2.52566	2.24652	1.84245	1.7742	2.69035	2.07599	2.72884	1.5133	2.55755	1.16149	2.67019	1.07181	2.80225	1.28503	2.81769	0.850274	2.76959	1.5169	2.99039	1.21639	2.64279	1.588	2.80532	1.60028	2.80742	1.49575	2.70868	2.53065	2.81383	1.75669	2.89939	2.05303	2.56404	2.52713	2.95737	2.72877	3.16424	3.28892	2.5435	2.77908	2.9413	3.09664
Cox7c	NM_007749	chr13:86184403-86186400	-	cytochrome c oxidase subunit VIIc (Cox7c), mRNA	1	2	0.423088	7.42994	7.43268	6.86951	7.18364	7.20389	7.37675	7.56051	7.33743	7.45283	7.36803	7.41044	7.0783	7.75264	6.54337	7.69168	6.14836	7.55648	6.2414	7.83331	5.93738	7.69756	5.54534	7.39719	5.57985	7.52981	5.79913	7.57952	6.23684	7.56926	6.32166	7.87296	7.26081	7.94582	7.89553	7.93181	7.97347	8.01335	7.939	7.28255	7.84449	7.69564	7.90843
Cpn2	NM_027904	chr16:30256465-30267618	-	carboxypeptidase N, polypeptide 2 (Cpn2), mRNA	1	2	0.350896	5.81535	6.15992	6.41779	6.90309	6.84143	6.94027	6.55229	7.13485	6.65603	7.03311	6.62498	6.88946	6.7426	6.62049	6.92343	6.77064	6.96816	6.66639	6.74007	6.72414	7.15905	6.97444	6.88507	6.82075	6.88773	6.85749	6.71694	5.43627	6.84206	6.11596	6.54663	6.93489	7.03277	7.35061	7.41351	7.30907	7.22828	7.32028	6.9707	7.20752	7.05262	7.14075
Cradd	NM_009950	chr10:94637380-94786731	-	CASP2 and RIPK1 domain containing adaptor with death domain (Cradd), mRNA	1	2	0.0568635	1.98506	2.21685	2.13395	2.069	2.65419	2.50334	2.38194	2.12862	2.36139	2.02913	2.4587	1.76053	2.46307	0.768264	2.82596	0.447267	2.70134	0.63578	2.40278	0.758449	2.28835	1.43543	2.25683	0.349684	2.33996	1.47776	2.5124	1.66894	2.35232	1.44432	3.01308	2.55981	2.68668	3.26575	3.21764	3.0299	3.34964	3.00286	2.31776	3.01334	3.02581	3.05002
Ctc1	NM_001013256	chr11:68829413-68849975	+	CTS telomere maintenance complex component 1 (Ctc1), transcript variant 1, mRNA	2	1	0.590708	0.219006	0.552238	-0.513327	-0.0388415	0.94952	0.577366	0.986041	0.679558	1.08243	0.53159	1.49172	0.51872	1.44659	-0.0449814	1.56735	-0.133639	1.23837	0.613702	1.0527	-0.129107	1.83081	0.622019	1.34675	0.145607	1.37541	0.783199	1.08367	1.90023	1.60076	1.66273	0.979974	0.0904692	1.28001	1.64912	1.93543	1.81173	1.82164	1.86471	1.75267	1.82718	2.4009	1.92486
Ctsf	NM_019861	chr19:4855129-4860912	+	cathepsin F (Ctsf), mRNA	1	2	0.0189208	2.7467	2.96301	2.65945	2.93884	2.99868	2.95818	3.11726	2.77585	3.26873	2.73946	3.25432	2.47832	3.47069	2.05438	3.511	1.23492	3.55041	1.60492	3.52385	1.72743	3.73236	2.13813	3.4823	1.68442	3.46651	1.91024	3.40666	2.23322	3.63977	2.46214	3.44184	3.0188	3.60732	3.8675	4.11388	3.91783	4.09635	3.93455	3.36274	3.88448	3.84888	4.01916
Ctu1	NM_145582	chr7:50927401-50933667	+	cytosolic thiouridylase subunit 1 homolog (S. pombe) (Ctu1), mRNA	1	2	-0.0573673	-0.105861	0.0770577	0.545929	0.456176	0.672999	0.663377	0.340057	0.622204	0.451869	0.4424	0.655715	0.0777068	0.846255	-0.756486	0.802566	-0.570777	0.896114	-0.617591	0.602743	-1.00242	0.674958	-0.526355	0.694052	-0.578658	0.641014	-0.445525	0.913606	0.329368	0.658058	0.089855	1.00601	0.84983	0.716278	0.926218	1.37944	1.13734	1.26232	1.31364	0.778487	1.05587	1.05772	1.18353
Ctu2	NM_153775	chr8:125000043-125006992	+	cytosolic thiouridylase subunit 2 homolog (S. pombe) (Ctu2), mRNA	2	1	0.4013	0.697558	0.974122	0.74086	0.89715	1.40655	1.40132	1.34768	1.35541	1.08084	1.29747	1.24624	1.08445	1.41023	0.465572	1.44927	0.366574	1.51918	0.704499	1.26703	-0.174374	1.52139	0.335141	1.28453	0.483265	1.35863	0.55185	1.25975	2.13973	1.15952	1.60596	1.05941	1.20267	1.6936	1.78522	1.92364	1.70344	1.97685	1.76183	1.47011	1.63732	1.6438	1.70898
Cuedc2	NM_001164290	chr19:46404302-46413150	-	CUE domain containing 2 (Cuedc2), transcript variant 1, mRNA	2	1	0.646432	1.70095	1.76953	1.66076	1.52466	2.22029	1.62988	2.31493	1.0716	2.45321	0.772822	2.41267	0.666684	2.5677	0.64372	2.63247	0.79678	2.56486	1.39647	2.54319	1.14331	2.77428	1.58219	2.29984	1.31638	2.66872	1.35705	2.2513	2.41553	2.55974	2.37927	2.53298	2.03411	2.20513	2.79062	2.89713	3.00423	3.05955	2.92557	2.56594	3.18011	2.89659	2.85884
Cul7	NM_025611	chr17:46787287-46801313	+	cullin 7 (Cul7), mRNA	2	1	0.681252	-0.0979492	-0.27296	0.157122	-0.155813	0.292242	-0.324625	0.419311	-0.369807	0.533034	-0.519715	0.730116	-0.679321	0.686537	-1.24504	0.945357	-1.05491	0.816601	-0.294069	0.600038	-0.46177	1.12989	0.0526517	0.673575	-0.305263	0.934608	-0.0784859	0.507057	1.47916	0.946117	0.886754	0.342916	0.42506	0.808899	0.999818	1.56568	1.26593	1.55935	1.50578	1.19999	1.2807	1.46441	1.19913
Cxx1a	NM_024170	chrX:50945666-50946940	-	CAAX box 1A (Cxx1a), mRNA	2	1	0.641492	1.0896	1.37289	1.15115	1.43241	2.21712	1.70284	2.1776	1.64722	2.17534	1.49668	2.44861	1.20599	2.50041	0.85056	2.50042	1.02432	2.56968	1.41104	2.48444	1.40011	2.60091	1.84838	2.35236	1.50653	2.35255	1.547	1.95532	2.5742	2.15423	2.58107	2.15345	1.98847	2.50752	2.83107	2.94707	2.91069	3.05378	2.67942	2.44952	3.19672	2.80403	2.76497
Cxx1b	NM_001018063	chrX:50972354-50973585	-	CAAX box 1B (Cxx1b), mRNA	2	1	0.620382	1.01309	1.33978	0.939629	1.35039	2.15544	1.77016	2.08226	1.58827	2.09102	1.536	2.43616	1.31604	2.50481	0.852349	2.50482	0.990466	2.54681	1.38566	2.46592	1.49428	2.71364	1.7257	2.37897	1.72205	2.52273	1.42679	1.84056	2.73906	2.18357	2.49934	2.21587	1.91142	2.45222	2.94241	2.81977	2.99995	3.07945	2.73051	2.47191	3.08835	2.78092	2.89235
Cyb561d2	NM_019720	chr9:107441342-107444196	-	cytochrome b-561 domain containing 2 (Cyb561d2), mRNA	1	2	0.282729	1.20039	1.2102	1.34291	1.8501	1.9136	2.3679	1.76865	2.53711	1.68004	2.28033	1.83161	1.20307	1.83744	-0.276106	1.63306	0.0214453	1.95738	0.277656	1.60666	-0.6798	1.64928	-0.664799	1.61699	-0.507508	1.67398	-0.234069	1.4974	1.42424	1.75749	0.531765	1.37187	1.92595	2.45675	2.4064	2.2669	2.08798	2.26287	2.271	1.52464	2.0576	2.18347	2.23047
Cyp17a1	NM_007809	chr19:46741655-46747490	-	cytochrome P450, family 17, subfamily a, polypeptide 1 (Cyp17a1), mRNA	1	2	0.314353	1.74236	0.645893	4.87172	3.81017	5.16811	3.61445	5.56691	4.13725	6.01914	5.03833	5.70716	5.69433	6.13731	5.27458	5.8505	4.61787	6.17476	5.44309	5.77671	4.59805	5.71757	2.83356	5.76054	2.85746	4.01162	4.04313	4.62304	2.19852	4.81375	1.11604	5.59382	6.72157	5.37524	4.93003	4.81513	4.5022	6.38889	6.34241	5.71073	6.35249	6.02558	7.56832
Cyp2c38	NM_010002	chr19:39464046-39537565	-	cytochrome P450, family 2, subfamily c, polypeptide 38 (Cyp2c38), mRNA	2	1	0.105939	2.50947	2.05553	3.13156	3.00264	4.18006	3.44587	4.19398	3.05343	4.25787	3.4774	4.51049	2.93614	4.91171	4.00026	4.89469	3.52606	4.96976	3.9517	4.86262	4.42322	4.46767	4.60376	4.92459	4.12286	4.92893	2.85748	4.69754	2.52464	5.06997	3.81073	5.3409	4.15075	3.76764	3.03586	3.60137	3.25848	3.44004	4.71862	4.90168	4.53073	5.20025	4.8202
Cyp2c54	NM_206537	chr19:40112430-40148303	-	cytochrome P450, family 2, subfamily c, polypeptide 54 (Cyp2c54), mRNA	1	2	0.532098	7.13253	6.73126	7.01441	6.7936	8.18004	8.09953	7.58718	7.38138	7.48608	7.30828	6.73474	6.62492	6.51624	6.76327	6.56983	6.27401	6.64174	5.2795	7.05788	5.69967	6.203	5.90156	6.90216	5.82646	7.21433	5.12595	7.48811	2.24632	7.25979	3.87316	8.05767	7.54563	7.43119	6.62958	6.32198	6.23875	5.97239	6.36271	6.33945	6.40914	6.64456	6.71455
Cyp2c69	NM_001104525	chr19:39917150-39961259	-	cytochrome P450, family 2, subfamily c, polypeptide 69 (Cyp2c69), mRNA	1	2	0.0634454	3.53556	3.37374	3.81823	4.30042	5.80676	4.60804	6.3875	5.10725	6.27888	5.32304	6.41617	5.29021	7.78219	5.7691	7.7262	5.87685	7.8302	5.87277	7.76969	5.57045	7.63507	5.97204	7.53445	5.29886	7.18285	4.5424	6.0461	3.6646	7.05456	4.10568	9.5993	7.58473	7.71217	7.05068	7.27484	6.6735	8.07835	8.66726	8.36775	9.46261	8.14452	9.00868
Cyp2e1	NM_021282	chr7:147949731-147960876	+	cytochrome P450, family 2, subfamily e, polypeptide 1 (Cyp2e1), mRNA	1	2	0.404202	11.2551	11.1197	11.4082	11.1735	11.4132	10.9124	11.118	10.5772	10.9126	10.4415	10.7333	10.3513	10.5936	10.5624	10.6703	10.0504	10.6657	9.7354	10.8364	10.1824	10.1705	10.4699	10.6263	9.91214	11.0849	10.273	11.4185	8.61286	11.3134	9.26883	11.8308	11.0185	10.8762	10.4366	10.3828	9.67671	10.3513	11.4334	11.0937	11.3337	11.5262	11.4716
Cyp2j5	NM_010007	chr4:96294123-96330810	-	cytochrome P450, family 2, subfamily j, polypeptide 5 (Cyp2j5), mRNA	2	1	0.233708	7.17371	7.23845	6.86271	6.08444	7.44946	5.56479	7.19085	4.70856	7.29344	4.14433	7.26121	3.52225	7.31628	5.79913	7.44643	6.95269	7.45075	6.9902	7.35592	6.65424	7.65654	7.03792	7.52775	6.79303	7.63949	6.43971	7.51879	4.96617	7.68778	5.59871	7.75779	6.78124	4.82851	1.95087	3.36085	2.67748	5.64809	7.3357	7.15439	7.59068	7.52898	7.61932
Cyp2j9	NM_028979	chr4:96235120-96258176	-	cytochrome P450, family 2, subfamily j, polypeptide 9 (Cyp2j9), mRNA	2	1	0.425302	1.42037	1.2511	0.910445	0.538229	1.42792	-0.658623	1.49219	-0.209793	1.17067	-0.63276	1.29472	-0.593736	1.24582	0.379428	1.41842	0.254826	1.30851	0.981002	1.62447	0.794793	2.30929	1.36998	1.87588	0.435045	1.84522	1.15968	1.94438	0.869618	1.57154	0.956307	1.49723	-0.394464	-0.444115	-1.70173	-1.2631	-1.33938	0.332065	1.57963	1.7124	1.2638	1.52148	1.4359
Cyp4a10	NM_010011	chr4:115190892-115206254	+	cytochrome P450, family 4, subfamily a, polypeptide 10 (Cyp4a10), mRNA	1	2	0.065778	5.06329	4.19715	5.90346	3.7492	7.53927	6.03353	7.20763	6.09936	7.39082	7.02832	7.9362	6.50391	8.25004	7.03752	7.70923	6.30109	8.1588	5.0728	8.14195	6.14533	6.61391	6.31487	6.58788	6.2532	7.33245	4.08299	6.84541	5.87669	7.95268	5.84056	8.20402	7.6456	8.03117	6.68429	7.31687	6.6345	7.54533	7.47896	7.29794	8.0541	8.0042	8.44291
Cyp4a32	NM_001100181	chr4:115273543-115294971	+	cytochrome P450, family 4, subfamily a, polypeptide 32 (Cyp4a32), mRNA	1	2	0.123145	3.38317	3.58131	3.70972	2.78212	4.47083	3.43146	4.07423	3.46756	4.15192	3.98978	4.5272	3.65862	4.7271	4.17465	4.40357	3.22188	4.80237	3.09279	4.89533	3.28441	3.92183	3.50716	4.08617	3.07474	4.46506	2.53006	4.38015	3.24379	4.87755	3.62728	4.69587	4.25947	4.68615	3.71605	4.21953	3.42829	4.0468	4.31024	4.21915	4.64687	4.77065	4.86428
Cys1	NM_138686	chr12:25350703-25366660	-	cystin 1 (Cys1), transcript variant 1, mRNA	1	2	0.309039	0.406063	-0.131991	1.04896	0.878087	2.50407	2.56111	2.76447	1.83383	2.7005	2.17597	2.84708	2.47725	2.93813	2.60131	2.66649	1.98193	2.43422	2.00239	2.61962	1.53269	2.54357	1.66237	2.96517	0.88586	2.94767	0.514779	2.05208	1.13605	3.33488	0.647353	-0.0272178	2.14342	2.90671	2.77964	2.65728	2.65246	3.00249	3.21023	2.97613	3.36017	2.78268	2.66477
Dad1	NM_010015	chr14:54859336-54873604	-	defender against cell death 1 (Dad1), transcript variant 2, mRNA	2	1	0.583798	3.45304	3.43939	3.81286	3.71903	4.091	3.8266	4.10174	3.59677	3.9541	3.45027	4.09141	3.46832	4.20555	3.19868	4.11547	3.3799	4.12571	3.42935	4.17763	3.21036	4.16672	3.45609	3.8468	3.42133	3.97615	3.46377	3.77059	4.08892	3.88114	4.12015	3.80423	4.09286	4.11411	4.36443	4.24973	4.15904	4.40385	4.44014	3.97705	4.46372	4.09282	4.40152
Dalrd3	NM_026378	chr9:108472223-108475102	+	DALR anticodon binding domain containing 3 (Dalrd3), mRNA	1	2	0.563158	3.61993	3.734	3.56075	3.95481	3.9997	4.19819	3.85937	4.38879	3.8312	4.67226	3.98831	4.60327	4.05012	4.04376	4.08276	3.66397	4.24114	3.58708	4.0086	2.92523	4.19333	3.03599	4.06958	2.62488	4.10231	2.72236	3.97727	3.35203	4.17482	3.26418	3.91502	4.04866	4.31998	4.54908	4.74679	4.42129	4.58269	4.51923	4.08226	4.3766	4.43467	4.33005
Dct	NM_010024	chr14:118412012-118451468	-	dopachrome tautomerase (Dct), mRNA	1	2	0.375687	1.63879	-0.695828	1.00327	0.641758	2.10389	2.07247	3.20098	2.86201	3.15976	3.30783	2.86116	2.91385	3.45265	4.25442	3.26448	3.96438	3.36912	2.6863	3.62568	3.40699	3.01367	2.62397	3.43565	2.17192	3.06666	1.25893	2.52858	-0.862092	3.2621	-0.716768	2.09156	2.75014	1.72434	1.69057	2.57528	2.20514	3.18429	3.56378	2.90452	3.58781	2.80298	3.89303
Def8	NM_001253783	chr8:125966856-125987799	+	differentially expressed in FDCP 8 (Def8), transcript variant 1, mRNA	1	2	0.549818	2.88626	2.9891	2.81314	2.96191	3.46932	3.51966	3.20745	3.31249	3.37826	3.45318	3.65447	3.22413	3.53349	2.89713	3.58808	2.5389	3.67954	2.52116	3.28792	2.15455	3.43835	2.32277	3.43594	1.71776	3.64138	2.12047	3.4446	2.30518	3.57417	1.928	3.20386	3.5922	3.48275	3.97193	4.2573	4.05541	4.11637	3.88177	3.40339	3.89485	3.78889	3.97695
Desi1	NM_134095	chr15:81822953-81846570	-	desumoylating isopeptidase 1 (Desi1), mRNA	2	1	0.497271	3.35479	3.28905	3.46542	3.63225	3.82054	3.78741	3.80695	3.74733	3.71705	3.69578	3.66734	3.62211	3.73645	3.29256	3.82023	3.27617	3.81105	3.32754	3.6617	3.35834	3.95308	3.49432	3.80128	3.59962	3.85012	3.49607	3.62351	4.55982	3.82467	3.80234	3.76687	3.71241	4.18008	4.21629	4.37489	4.26163	4.19216	4.2041	3.87713	3.91121	4.01327	3.96921
Dhrs13	NM_183286	chr11:77845815-77851366	+	dehydrogenase/reductase (SDR family) member 13 (Dhrs13), mRNA	2	1	0.655177	0.108561	0.460931	0.260632	-0.0380057	1.32183	0.271815	0.877893	-0.710544	0.93501	-0.566989	1.00635	-0.587542	0.894287	-0.927123	1.0293	-0.271691	1.13482	0.0293624	1.00178	-0.212651	1.19177	0.0861078	1.09042	0.154288	1.09316	1.29943	0.902735	2.33867	1.08323	2.01642	0.849914	0.499052	0.872874	0.913982	1.04856	0.972267	1.12408	1.16077	0.981526	1.21098	1.40442	1.01556
Dio1	NM_007860	chr4:106964070-106979748	-	deiodinase, iodothyronine, type I (Dio1), mRNA	1	2	0.3506	5.49784	5.70881	4.41553	3.80496	5.92688	5.65765	6.2171	5.29465	6.22676	5.22719	6.61701	3.80935	6.47927	4.21329	6.54294	5.19393	6.80041	4.5698	6.98945	4.99963	5.51812	4.74766	6.72111	4.40444	6.66355	4.22993	6.54898	2.42095	6.44185	1.46155	6.42999	5.76228	5.85253	6.21363	6.89062	6.51497	6.35366	6.40663	5.97594	6.72504	7.05079	6.98865
Dmwd	NM_010058	chr7:19661549-19668124	+	dystrophia myotonica-containing WD repeat motif (Dmwd), mRNA	2	1	0.570981	1.74469	1.91656	1.95895	2.14573	2.43843	2.33731	2.4708	2.45931	2.51344	2.42401	2.69105	2.2644	2.62122	1.90513	2.66077	2.0553	2.78462	2.26629	2.48721	1.90887	3.00483	2.5582	2.79098	2.56959	2.87857	2.39241	2.47534	3.41768	2.66481	3.17333	2.25847	2.50924	2.72614	2.94307	3.10735	2.91129	3.22528	3.21466	3.03274	3.00184	3.09505	2.97713
Dnajc18	NM_029669	chr18:35830759-35862798	-	DnaJ (Hsp40) homolog, subfamily C, member 18 (Dnajc18), mRNA	2	1	0.561943	0.208221	0.312634	0.514365	0.237906	0.903571	-0.342742	0.677014	-1.37493	0.670072	-1.60586	0.799928	-1.91651	0.667892	-1.37978	0.828664	-1.5056	0.860018	-1.15717	0.539231	-1.11979	1.00967	-0.190675	0.654549	-0.694287	0.763558	-0.355406	0.556295	0.576428	0.569878	0.237136	0.501458	0.181912	0.0754346	0.628547	0.699271	0.866893	1.04202	1.10574	0.729555	0.837282	0.91859	0.743539
Dnajc4	NM_020566	chr19:7062401-7066762	-	DnaJ (Hsp40) homolog, subfamily C, member 4 (Dnajc4), mRNA	1	2	0.521532	2.36116	2.22795	2.04713	2.23901	2.98703	2.88357	2.71755	2.77823	2.61884	2.84652	2.889	2.64608	2.92752	2.25514	2.8762	1.79765	2.75729	1.78296	2.77632	1.22238	3.14561	2.03133	2.60938	1.01381	2.97201	1.22767	2.97389	1.60241	3.07441	1.48977	2.75925	2.66083	3.05563	3.34592	3.41083	3.35809	3.43929	3.42316	2.78978	3.42505	3.22098	3.32379
Dnlz	NM_001139504	chr2:26203638-26207630	-	DNL-type zinc finger (Dnlz), transcript variant 3, mRNA	1	2	0.142006	1.72704	1.86716	2.07749	2.29812	2.42372	2.65952	2.15965	2.64838	2.14512	2.61563	2.22668	2.42992	2.36399	1.62276	2.34168	1.20376	2.37527	1.92476	2.35944	0.702176	2.4092	1.07414	2.38676	0.783617	2.30026	1.24711	2.03437	2.91822	2.12988	1.73917	2.08655	2.54618	2.72394	2.66305	3.0222	2.83006	2.84507	2.91178	2.34181	2.68831	2.47714	2.50507
Dpagt1	NM_007875	chr9:44134928-44141683	+	dolichyl-phosphate (UDP-N-acetylglucosamine) acetylglucosaminephosphotransferase 1 (GlcNAc-1-P transferase) (Dpagt1), mRNA	2	1	0.475489	3.7105	3.53509	4.19685	3.93288	3.98479	3.54335	4.02605	3.31565	3.77614	3.13392	3.99809	3.13504	4.02661	3.01348	3.98081	3.19591	4.00101	3.15753	3.95568	2.71667	4.21171	3.20603	3.76364	2.94227	4.03384	3.02742	3.69674	4.3933	3.87023	3.71968	3.72878	4.34883	4.10089	4.00753	4.09113	3.85904	4.50102	4.4463	3.98572	4.35763	4.23445	4.21414
Dph7	NM_026044	chr2:24817942-24828991	+	diphthamine biosynethesis 7 (Dph7), mRNA	2	1	0.287639	-0.600679	-0.485052	-0.212683	0.094348	0.223564	0.226333	0.120345	-0.297336	0.0336982	-0.0170141	0.329127	-0.552963	0.360296	-1.11038	0.374184	-1.23732	0.479455	-0.667078	0.322564	-1.34603	0.487377	-1.08807	0.2817	-1.1454	0.190966	-0.699173	0.372674	0.118138	0.496953	-0.212222	-0.0851639	0.147208	0.0829353	0.77208	1.09241	1.09011	0.900847	0.967464	0.37427	0.884659	0.731453	0.668334
Dpm3	NM_026767	chr3:89070383-89071001	+	dolichyl-phosphate mannosyltransferase polypeptide 3 (Dpm3), mRNA	1	2	0.294451	3.88401	3.99397	3.77542	3.9194	4.33219	4.27169	4.37446	4.12256	4.25945	4.1126	4.2767	3.81179	4.34637	3.57267	4.28092	3.45012	4.42877	3.61916	4.4791	2.97801	4.27857	2.67855	4.32463	3.14883	4.17275	3.37563	4.04192	3.43663	4.35182	3.74474	4.22394	3.87921	4.2277	4.50177	4.54091	4.60212	4.71141	4.3503	4.21144	4.64573	4.27587	4.38167
Dpyd	NM_170778	chr3:118265096-119135836	+	dihydropyrimidine dehydrogenase (Dpyd), mRNA	1	2	0.509577	6.40724	6.14486	6.42791	6.4293	6.65389	6.56497	6.7804	6.45074	6.89314	6.51073	6.69775	6.33217	6.75843	6.42978	6.90553	6.10049	6.68635	5.74163	6.84593	5.79339	7.03558	5.94564	6.98693	5.69725	6.93742	5.44631	6.87376	5.34493	7.09068	5.32728	6.90899	6.74644	6.62343	6.65275	6.77867	6.73248	7.1911	7.48491	6.86032	7.22272	6.96778	7.25774
Dstyk	NM_172516	chr1:134314030-134363536	+	dual serine/threonine and tyrosine protein kinase (Dstyk), mRNA	2	1	0.616932	0.785844	0.684556	0.44514	0.660612	0.889774	0.612838	0.819105	0.451934	1.00145	0.226872	1.24763	0.499467	1.12704	0.2723	1.34687	0.100882	1.30808	0.583197	0.849786	0.508836	1.69195	1.29209	1.31603	0.996196	1.55903	1.45237	1.24736	2.38034	1.37574	1.90147	1.33227	0.990574	1.24129	1.33379	1.79276	1.6299	2.05137	2.03388	1.84377	1.47619	1.98073	1.74598
Dtd1	NM_025314	chr2:144425689-144594483	+	D-tyrosyl-tRNA deacylase 1 (Dtd1), mRNA	1	2	-0.108622	2.06927	1.95505	1.93786	1.87249	2.56208	2.22694	2.36538	1.83198	2.29628	1.45202	2.43957	1.32477	2.55495	0.833185	2.53072	0.873726	2.65274	1.16311	2.60681	0.22718	2.64576	0.604238	2.41508	-0.0808847	2.4663	0.580879	2.40179	1.8982	2.45545	1.71945	2.59562	2.29087	2.65274	3.01112	3.39238	3.04831	3.3998	3.02394	2.41633	2.9318	2.78156	3.15055
Dusp19	NM_024438	chr2:80457371-80471818	+	dual specificity phosphatase 19 (Dusp19), mRNA	2	1	0.469123	1.34143	1.40875	0.995487	1.21573	1.90489	1.54117	1.70515	1.1778	1.79219	1.18983	1.93026	1.22786	1.99673	1.10187	1.99194	1.10408	1.97044	1.33268	1.8693	0.943664	2.12748	1.47466	2.02799	1.45208	2.24804	1.61923	1.82466	1.37986	2.04205	1.60601	1.64835	1.43055	1.7062	2.18371	2.40838	2.30447	2.35937	2.53619	1.98152	2.39988	2.31979	2.20811
Dusp28	NM_175118	chr1:94803566-94805197	+	dual specificity phosphatase 28 (Dusp28), mRNA	1	2	0.394458	1.42474	1.20718	1.50434	1.81843	1.78696	2.38597	2.13795	2.31578	2.18609	2.62373	1.91917	2.40878	2.29908	1.94885	2.33227	1.43692	2.0988	1.48135	2.16403	1.33383	1.9765	1.23273	2.05994	1.70226	1.59135	1.04691	1.9937	1.99494	2.04261	1.19486	2.15648	2.22671	2.65321	3.10268	3.08199	2.89651	2.86743	2.60925	2.18336	2.55808	1.9564	2.66262
Dut	NM_023595	chr2:125073251-125084785	+	deoxyuridine triphosphatase (Dut), transcript variant 2, mRNA	2	1	0.335893	0.905464	1.05506	0.294125	0.323631	1.45744	1.37988	1.80072	1.34519	1.57092	1.58892	1.88445	1.55733	2.10761	0.981506	2.11323	1.09318	1.80228	1.552	1.68942	1.37403	1.85388	1.07235	1.21294	0.915474	1.77555	1.61474	1.32718	1.90351	1.46196	1.89398	1.45553	0.643771	1.79263	1.88354	2.29786	2.23977	2.18074	2.01894	1.69111	1.6238	2.0462	1.81125
E2f1	NM_007891	chr2:154385136-154395628	-	E2F transcription factor 1 (E2f1), transcript variant 1, mRNA	2	1	0.577571	-0.300285	-0.646809	-0.692933	-0.772525	0.399494	-0.252544	0.783734	-0.217981	0.65857	-0.0769572	0.90752	-0.764301	1.11861	-0.455134	1.08255	-0.127662	0.6137	0.439599	0.538017	-0.263829	1.0371	-0.0870787	0.502622	0.327454	0.357891	0.448285	-0.179487	1.57701	0.366218	1.30464	-0.623422	-0.815028	0.433153	0.418039	1.12245	1.16573	1.46377	1.05627	0.645796	0.792409	1.0063	0.564407
Ech1	NM_016772	chr7:29610357-29617258	+	enoyl coenzyme A hydratase 1, peroxisomal (Ech1), mRNA	1	2	0.372049	6.98334	6.88957	7.12248	7.08309	7.3832	7.50643	7.28707	7.21929	7.25153	7.36675	7.36909	7.0537	7.57142	6.72551	7.48935	6.00058	7.58486	6.43844	7.59279	6.20349	7.39932	6.01153	7.4509	6.02668	7.58378	5.58404	7.37721	6.80517	7.71279	6.46534	7.74811	7.89076	7.92561	7.83774	8.11258	7.93719	7.89625	7.82571	7.40386	7.79865	7.71165	7.89415
Edem2	NM_145537	chr2:155527409-155555211	-	ER degradation enhancer, mannosidase alpha-like 2 (Edem2), mRNA	2	1	0.331697	4.55064	4.17121	4.85534	4.76343	4.66333	4.48494	4.93036	4.32817	4.51439	3.86765	4.56512	3.44942	4.64747	2.71735	4.70144	2.55805	4.57136	3.08358	4.59519	2.54448	4.78855	2.95465	4.49412	3.13954	4.86605	3.24273	4.41282	4.81627	4.54791	4.34153	4.48582	5.00786	5.10101	5.10614	5.02488	4.8169	5.25447	5.11311	4.48968	5.08318	4.92434	4.91427
Egln1	NM_053207	chr8:127432487-127473154	-	egl-9 family hypoxia-inducible factor 1 (Egln1), mRNA	2	1	0.649339	2.4058	2.3328	2.36395	2.28488	2.91774	2.64186	2.87958	2.118	3.02542	2.02284	3.00999	1.92051	3.1234	1.82676	3.27144	1.9715	3.19065	1.9213	3.01761	1.65019	3.17272	2.10305	3.16397	2.38414	3.21147	2.23714	3.09033	3.5172	3.2726	2.79557	3.07548	2.80305	3.14146	3.37926	3.56873	3.31423	3.67603	3.76119	3.13302	3.62741	3.49436	3.61613
Ehhadh	NM_023737	chr16:21761358-21787907	-	enoyl-Coenzyme A, hydratase/3-hydroxyacyl Coenzyme A dehydrogenase (Ehhadh), mRNA	2	1	0.079111	6.09172	6.00197	6.32746	6.10364	8.93065	7.74645	9.11109	7.6063	9.50715	8.38597	9.42438	8.48369	9.73759	8.75227	9.46011	8.33793	9.33261	8.77154	8.94057	8.68533	9.72897	8.82369	9.03553	8.55194	9.13145	6.74219	7.73425	7.97162	9.42151	7.89826	7.38817	8.02491	9.32545	9.45344	9.79494	8.99918	10.3931	10.4063	9.91208	10.0227	8.95804	10.0238
Elmo3	NM_172760	chr8:107829501-107834523	+	engulfment and cell motility 3 (Elmo3), mRNA	2	1	0.314993	2.29176	2.26783	2.45293	2.46719	2.98347	2.51667	2.7749	2.17673	2.7948	2.16729	2.91065	1.8607	2.83451	1.43738	2.98605	1.09738	2.99892	1.24058	2.71747	1.07095	2.92396	1.54436	2.72237	1.46548	3.12012	1.51353	2.89207	2.87355	2.97743	1.91886	2.54054	2.54216	2.98968	3.24699	3.38754	3.13883	3.52819	3.27708	2.61808	3.0919	3.16996	3.22215
Elp5	NM_018740	chr11:69781727-69794737	-	elongator acetyltransferase complex subunit 5 (Elp5), transcript variant 1, mRNA	2	1	0.514598	3.02026	3.08603	3.10603	3.12614	3.52076	3.31892	3.38548	3.17378	3.31757	3.09652	3.58466	2.86352	3.5642	2.45337	3.71019	2.66716	3.48198	2.73989	3.34254	2.39455	3.62476	2.50799	3.36779	2.76338	3.36924	2.56873	3.35567	4.00103	3.44376	3.37452	3.43875	3.49995	3.60296	3.83496	3.84012	3.81666	3.95102	3.93505	3.55662	3.8022	3.7831	3.73884
Emc10	NM_197991	chr7:51745308-51751883	-	ER membrane protein complex subunit 10 (Emc10), mRNA	1	2	0.237535	4.038	4.16432	4.42441	4.59537	5.04687	4.99153	5.05506	5.1035	4.97087	4.95511	4.95937	4.88384	5.16937	4.62444	5.28956	4.58089	5.27407	4.65087	5.16594	4.54766	5.13176	4.57871	5.06185	4.5081	5.04104	4.40645	4.75329	4.54551	5.10627	4.4124	4.86007	5.04283	5.37758	5.59428	5.61331	5.55965	5.66509	5.46334	5.12936	5.57559	5.18825	5.37393
Eml3	NM_144872	chr19:9004184-9016072	+	echinoderm microtubule associated protein like 3 (Eml3), mRNA	2	1	0.658651	2.21332	2.38358	2.22028	2.17359	2.74683	2.22306	2.84076	2.18095	2.62267	2.06678	2.79817	1.90015	2.8814	1.72797	2.84823	1.4789	2.94273	2.00007	2.57807	1.55565	3.2891	2.16392	3.03859	1.96307	2.92686	2.28851	2.95496	3.3158	3.03194	2.88578	2.65534	2.12226	2.65159	2.9674	3.22439	2.93576	3.12143	3.28776	2.85984	3.03564	3.14895	2.99682
Enox2	NM_001271447	chrX:46362884-46641419	-	ecto-NOX disulfide-thiol exchanger 2 (Enox2), transcript variant 1, mRNA	2	1	0.438745	1.18657	1.29386	0.923322	0.895454	1.54996	1.00286	1.63226	0.319365	1.72267	-0.016267	1.92306	0.09306	1.91433	-0.304473	2.098	-0.257127	2.0467	0.500124	1.8158	0.0241116	2.18162	0.904295	1.70323	0.307383	2.30491	0.19701	1.97121	0.809493	2.11161	0.980835	1.62684	1.14405	1.64987	1.88932	2.34448	2.04357	2.40148	2.55789	2.089	2.18373	2.48661	2.44943
Eri3	NM_001285899	chr4:117222970-117346902	+	exoribonuclease 3 (Eri3), transcript variant 2, mRNA	2	1	0.499053	2.69696	2.7098	2.82653	2.994	3.23177	3.15151	3.22077	3.09685	3.15259	3.16929	3.15708	2.78654	3.19704	2.53338	3.25503	2.21825	3.19637	2.62347	3.15386	2.33475	3.39254	2.63041	3.18815	2.55969	3.22441	2.61172	3.20312	3.71878	3.23897	3.40861	3.24173	3.23808	3.61648	3.66408	3.71272	3.42836	3.72544	3.68311	3.49144	3.76066	3.69572	3.5859
Etfdh	NM_025794	chr3:79407710-79432689	-	electron transferring flavoprotein, dehydrogenase (Etfdh), mRNA	1	2	-0.117487	6.59074	6.43537	6.40596	6.3336	6.63558	6.13751	6.69338	5.71841	6.66735	5.61791	6.70974	5.20916	6.77925	5.05325	6.86922	4.361	6.81991	4.55753	6.73194	4.77411	6.79674	4.9894	6.77184	4.77627	7.02197	4.76482	6.90954	5.86029	7.08964	5.40378	7.17986	7.16926	6.94635	7.15485	7.45405	7.13498	7.40493	7.33314	6.65044	7.16328	7.20435	7.38939
Etnk2	NM_175443	chr1:135260149-135276895	+	ethanolamine kinase 2 (Etnk2), mRNA	1	2	0.236802	5.93182	5.94463	6.66418	6.62284	7.66519	7.16385	7.62825	7.21947	7.6088	7.15672	7.66047	7.57264	7.64394	7.3576	7.55727	6.617	7.58757	7.12492	7.28306	7.07751	7.76585	6.91973	7.23379	6.85301	7.59395	6.77919	6.83975	6.36729	7.70555	6.44527	6.35544	7.20191	7.58365	7.61583	7.79859	7.7026	8.37745	8.2412	7.75929	7.82893	7.34718	8.11693
Exoc6b	NM_177077	chr6:84568480-85019507	-	exocyst complex component 6B (Exoc6b), mRNA	2	1	0.642903	-0.0629013	0.124274	0.0996581	0.249022	0.636721	0.179671	0.438431	-0.279623	0.359784	-0.685611	0.580972	-1.04023	0.630691	-0.863939	0.877281	-0.252967	0.633347	-0.183958	0.443546	-0.598686	1.19755	0.145336	0.806379	0.250039	1.07277	0.477691	0.470231	2.68027	0.623159	1.72551	0.283628	0.406936	0.673049	1.10796	1.43287	0.896263	1.25369	1.43209	1.10113	1.20785	1.32828	1.14897
Exoc7	NM_016857	chr11:116149312-116168052	-	exocyst complex component 7 (Exoc7), transcript variant 1, mRNA	1	2	0.253239	2.48061	2.58627	2.52962	2.66579	3.10388	3.11782	2.97156	3.02486	2.79138	3.01356	3.10743	2.81266	3.0649	1.79212	3.26499	1.48701	3.15291	1.9018	2.91406	1.0333	3.29796	1.75312	3.07207	1.35801	3.33891	1.42659	3.01972	2.43697	3.21133	2.20848	3.02297	2.90881	3.44992	3.56789	3.67453	3.47632	3.68788	3.4515	3.1997	3.62049	3.63623	3.51941
Exosc7	NM_001081188	chr9:123022349-123045247	+	exosome component 7 (Exosc7), mRNA	1	2	0.162133	3.40006	3.46784	3.2524	3.42649	3.99405	4.04773	3.93377	3.71225	3.72895	3.65589	4.03203	3.49428	4.11251	2.8319	4.214	3.01612	4.23378	3.24317	4.06221	2.38945	4.13505	2.5522	3.81583	2.35264	4.09245	2.74851	3.9041	3.50747	4.02034	3.10301	3.68869	3.62161	4.28895	4.35676	4.53692	4.58524	4.74684	4.3624	3.9226	4.50007	4.33086	4.5864
Extl2	NM_021388	chr3:115710367-115731934	+	exostoses (multiple)-like 2 (Extl2), transcript variant 1, mRNA	2	1	0.674559	1.20692	1.33427	0.957649	0.970118	1.80328	1.35275	1.67567	0.958227	1.90907	0.939004	1.8059	0.847431	1.98078	0.788517	1.94196	1.03986	2.1344	1.10741	1.87606	0.949383	2.21237	1.21829	1.83756	1.54248	2.10045	1.74556	1.80967	2.57668	1.91015	2.08407	1.54868	1.1352	1.79079	2.23604	2.32849	2.31403	2.38012	2.51697	2.06326	2.43161	2.36583	2.38247
F13b	NM_031164	chr1:141398284-141420333	+	coagulation factor XIII, beta subunit (F13b), mRNA	2	1	0.210677	6.05831	6.07491	5.52964	5.40936	6.07634	5.59171	6.32265	5.5357	6.43865	5.57187	6.50305	5.75018	6.68243	6.27251	6.80426	6.47655	6.68361	6.31846	6.55342	6.58525	6.92034	6.82139	6.66662	6.60038	6.83856	6.35702	6.59412	5.5929	6.82565	6.08793	6.87889	6.27942	6.63532	5.8424	6.31062	6.12082	7.19749	7.46287	7.19423	7.22812	7.24103	7.31084
F7	NM_010172	chr8:13026034-13035809	+	coagulation factor VII (F7), mRNA	1	2	0.472972	4.94016	5.11858	5.13002	5.66375	5.71201	6.11481	5.59725	6.35573	5.58344	6.48509	5.60995	6.48702	5.83095	5.99078	6.02871	5.90242	6.02902	5.75744	5.99566	5.69825	6.01028	5.96131	5.88349	5.54158	5.89909	5.44643	5.81813	4.63404	6.02429	4.76883	5.74037	5.81585	6.32668	6.77139	6.75465	6.8024	6.5043	6.3679	6.07307	6.32858	6.10556	6.49539
Fahd2a	NM_029629	chr2:127261951-127270301	-	fumarylacetoacetate hydrolase domain containing 2A (Fahd2a), mRNA	1	2	0.419672	2.84308	2.81101	2.58013	2.8355	3.22226	3.23057	3.14105	2.76366	3.16881	2.69352	3.14668	2.27067	3.18834	1.64768	3.34302	1.30937	3.0491	0.856256	3.39818	0.27629	3.07538	0.938359	3.02324	0.268505	3.24725	0.549734	3.14553	1.06594	3.33086	1.40205	3.2976	2.89459	3.40003	3.48726	3.69172	3.44343	3.76757	3.54409	2.76726	3.57841	3.43561	3.6335
Fam122a	NM_026520	chr19:24550269-24551964	-	family with sequence similarity 122, member A (Fam122a), mRNA	2	1	0.462272	1.53206	1.7795	1.9706	1.78917	2.01475	1.80336	1.89014	1.48135	2.04376	1.43282	2.04824	1.33535	2.27543	0.934889	2.17817	0.921812	2.24956	1.21431	2.05466	0.677018	2.23201	1.08714	2.2095	1.25338	2.02019	1.42215	2.18837	1.94864	1.93213	1.80045	2.23086	2.19822	2.14414	2.40766	2.49644	2.4312	2.80237	2.51157	2.18095	2.49914	2.4545	2.28667
Fam149b	NM_001024512	chr14:21167384-21202713	+	family with sequence similarity 149, member B (Fam149b), transcript variant 1, mRNA	2	1	0.450855	2.75886	2.71757	2.41896	2.64544	3.17409	2.93657	3.02341	2.71006	3.10771	2.76101	3.32008	2.83289	3.37595	2.42909	3.30587	2.32588	3.3703	2.42519	3.21845	2.20585	3.22868	2.63865	3.38348	2.52006	3.36212	2.49886	3.18752	3.04156	3.37949	3.09158	2.99548	2.91922	3.26777	3.41698	3.55038	3.40787	3.70531	3.60905	3.25847	3.52141	3.4551	3.58158
Fam173a	NM_145410	chr17:25927445-25929339	-	family with sequence similarity 173, member A (Fam173a), transcript variant 1, mRNA	1	2	0.312236	3.70695	3.81431	3.61255	3.7018	4.23133	4.28369	4.29873	3.99533	4.14457	3.7389	4.37729	3.45877	4.36882	2.98677	4.4218	2.67399	4.34653	2.80832	4.39174	2.38792	4.47702	2.22686	4.07184	2.19551	4.32445	2.02531	4.22854	3.16224	4.35463	3.03069	4.16913	3.88561	4.4648	4.61154	4.59803	4.55012	4.57028	4.52787	4.04844	4.57971	4.5327	4.5558
Fam174a	NM_026321	chr1:97210205-97231861	+	family with sequence similarity 174, member A (Fam174a), mRNA	2	1	0.612716	1.42308	1.4848	1.30461	1.60147	1.88766	1.60113	1.96799	1.68714	2.09482	1.57044	2.12468	1.62005	2.33572	1.40849	2.39055	1.5209	2.43887	1.85259	2.18063	1.714	2.51135	1.94839	1.91172	1.83561	2.23197	1.82669	2.24012	2.85796	2.34867	2.64531	2.3537	1.7959	2.35661	2.29546	2.88553	2.79208	3.09156	3.1985	2.74822	2.83539	2.75555	2.6973
Fam195b	NM_001033231	chr11:120404202-120411041	-	family with sequence similarity 195, member B (Fam195b), mRNA	2	1	0.646115	2.68313	2.68173	2.72862	2.81472	3.17065	2.92824	3.03209	2.49765	3.05992	2.42319	3.19679	2.49369	3.39984	2.28634	3.4422	2.65212	3.4124	2.90516	3.34518	2.77622	3.4842	2.72379	3.04283	2.99742	3.44133	3.00899	3.03156	4.18844	3.28606	3.85754	3.21972	3.07944	3.33118	3.51971	3.74367	3.75121	4.04896	3.7733	3.33001	3.82437	3.61696	3.58054
Fam210b	NM_025912	chr2:172171077-172181249	+	family with sequence similarity 210, member B (Fam210b), mRNA	2	1	0.384276	4.69553	4.68066	5.00876	5.0367	5.21013	5.11755	5.16248	4.98811	5.25084	4.68145	5.18143	4.66241	5.10245	4.57017	5.18792	4.76492	5.26394	4.85978	5.02357	4.83935	5.35469	5.09864	5.52108	4.98354	5.40478	5.20766	5.22747	5.08537	5.5201	4.72171	5.23268	5.81286	5.52288	5.8075	5.7311	5.47603	5.74442	5.86089	5.48481	5.8818	5.33496	5.77875
Fam213b	NM_025582	chr4:154270539-154273152	-	family with sequence similarity 213, member B (Fam213b), mRNA	2	1	0.176451	2.80401	2.75173	3.30931	2.94245	4.01558	3.37497	3.62714	2.8719	3.57075	2.52573	3.58162	2.39218	3.70712	2.08496	3.70557	1.55803	3.75674	2.43172	3.77042	2.40584	3.37106	2.54923	3.02366	2.62776	3.61486	2.04165	3.53358	2.4903	3.54753	2.83441	2.98962	2.78812	3.37346	3.71465	3.34699	3.75706	3.29359	2.54683	2.64126	2.89863	2.81741	3.21406
Fam216a	NM_026883	chr5:122814593-122821972	-	family with sequence similarity 216, member A (Fam216a), mRNA	2	1	0.642659	0.0567645	-0.0568294	0.203534	-0.39067	0.436786	-0.181456	0.636146	-1.13633	0.820018	-0.893298	1.0003	-0.774464	1.18	-1.23593	0.702702	-1.2827	0.781337	-0.649201	0.741693	-0.3128	1.01818	-0.324155	0.772079	-0.156451	1.12486	0.427312	0.946516	1.04305	0.593344	0.991784	1.11936	0.203412	0.528323	0.866251	1.57372	1.51492	1.55026	1.25937	0.50086	1.30075	1.24487	1.18281
Fam86	NM_027446	chr16:5244248-5256049	-	eukaryotic elongation factor 2 lysine methyltransferase (Eef2kmt), mRNA	2	1	0.443184	1.1206	0.94421	1.64931	1.56106	1.56648	1.46257	1.69263	1.33914	1.58625	1.13219	1.65143	0.462041	1.73194	0.252215	1.68009	0.404518	1.77179	0.947056	1.3456	-0.28713	1.83368	0.42646	1.61407	0.0554825	1.89019	0.402228	1.58826	2.49041	1.60712	1.49625	1.52481	1.44772	1.77596	1.85279	2.13861	1.82387	2.35239	1.95466	1.68629	1.98613	2.00683	2.01577
Fam89b	NM_181452	chr19:5728087-5729666	-	family with sequence similarity 89, member B (Fam89b), transcript variant 1, mRNA	2	1	0.654171	1.76441	1.87519	1.9993	1.88254	2.68758	2.02898	2.51635	1.64642	2.45727	1.40768	2.67315	1.35901	2.85334	1.54472	2.9364	1.72329	2.84612	2.08516	2.76604	1.99041	2.63379	2.2182	2.60337	2.16162	2.6903	2.02429	2.54424	3.90307	2.72394	3.36612	2.52733	1.90166	2.53581	2.6529	2.94434	2.90682	3.36771	3.37692	3.03346	3.16211	3.31566	2.96788
Fam92a	NM_026558	chr4:12080869-12099162	-	family with sequence similarity 92, member A (Fam92a), mRNA	2	1	0.651542	2.17016	2.1315	2.14175	2.17677	2.66359	2.42207	2.71916	2.23387	2.72569	2.2378	3.13478	2.14158	3.18442	2.04288	3.21145	2.25739	3.08766	2.33493	2.86284	2.06388	3.07653	2.49151	2.7467	2.3576	3.20331	2.69514	2.81615	3.75033	2.90727	3.53793	2.86328	2.73843	3.03761	2.95943	3.1397	3.24371	3.6114	3.58503	3.1798	3.0797	3.57233	3.38004
Fam98c	NM_001146023	chr7:29937529-29941229	-	family with sequence similarity 98, member C (Fam98c), mRNA	2	1	0.457065	1.44469	1.46619	1.66493	1.69509	2.01743	1.6984	1.98638	1.28545	1.86175	1.23176	1.6722	1.0595	1.69118	0.900232	1.78503	0.0689101	2.1448	0.841331	2.04543	0.58429	2.15253	1.09436	1.91327	1.15965	2.14569	1.03112	2.12729	1.90989	2.05576	1.73391	1.7085	1.52965	2.27499	2.18054	2.58869	2.46348	2.19695	2.5583	2.20639	2.08454	2.04752	2.18114
Farsa	NM_025648	chr8:87380885-87393156	+	phenylalanyl-tRNA synthetase, alpha subunit (Farsa), mRNA	1	2	0.234672	2.52566	2.46925	2.69879	2.82399	3.04476	3.0796	2.99782	3.18803	2.61713	3.28921	2.84462	3.25517	2.90051	2.99034	2.97106	3.21766	2.96932	3.09349	2.81095	2.27323	3.03219	2.51858	3.03646	2.38205	2.74263	2.6089	2.73456	2.92521	2.73999	3.0524	2.77081	3.13252	3.2951	3.35549	3.41249	3.47762	3.58738	3.46158	3.05508	3.30685	3.05737	2.89729
Fbxl15	NM_133694	chr19:46402674-46404936	+	F-box and leucine-rich repeat protein 15 (Fbxl15), mRNA	1	2	0.422765	1.0968	1.08399	1.21821	1.16886	1.82362	1.75602	1.59231	1.35398	1.50234	1.10858	1.37638	0.640575	1.38317	0.12543	1.28421	-0.0325005	1.57965	0.404367	1.69552	-0.228378	0.993484	-0.158272	1.197	0.0102994	1.0763	-0.232802	1.19773	-0.0196022	1.57672	-0.13224	1.34947	1.30502	1.64517	1.88483	1.79855	1.89093	1.89709	1.55607	1.09109	1.81239	1.18281	1.5482
Fbxl19	NM_172748	chr7:134890289-134912442	+	F-box and leucine-rich repeat protein 19 (Fbxl19), mRNA	2	1	0.618149	-0.308787	-0.5332	-0.313597	0.187745	-0.000697753	0.151088	0.114073	-0.273165	0.406363	-1.2479	0.442898	-1.5491	0.345977	-1.60248	0.464938	-1.30653	0.616926	-0.662031	-0.166514	-1.053	0.630607	-0.487964	0.767751	-0.406849	0.49757	-0.764096	0.0457088	0.837024	0.263638	0.435528	-0.138119	0.452816	0.121253	0.348718	0.806359	0.638733	0.859355	1.05128	0.568748	0.946256	0.697826	0.579917
Fbxo44	NM_173401	chr4:147526908-147534203	-	F-box protein 44 (Fbxo44), transcript variant 1, mRNA	2	1	0.582272	-0.295356	0.417463	0.187066	0.274442	0.788953	0.362371	0.755535	-0.0737016	0.548144	-0.579226	0.74727	-0.90417	0.702684	-0.898784	0.846946	-0.970231	0.901785	-1.07909	0.896141	-0.972028	0.799	-0.818911	0.567565	-0.126321	0.367049	0.114263	0.85724	1.23876	0.960306	0.50231	0.122623	0.0464726	0.230823	1.02515	0.551117	0.581736	0.48202	0.227128	0.365942	0.816833	0.801346	0.699378
Fem1a	NM_010192	chr17:56396216-56403031	+	feminization 1 homolog a (C. elegans) (Fem1a), mRNA	1	2	0.468891	1.4815	1.59346	1.99191	2.05801	1.9794	2.2298	1.84576	2.39651	1.87293	2.44889	2.06462	2.2608	1.9093	1.36144	2.05141	0.672479	2.30113	0.918922	1.77645	-0.420394	2.10425	0.128598	2.20465	0.30979	1.94371	0.114532	2.23021	1.11367	2.1458	0.88248	2.12248	2.43554	2.14963	2.33982	2.69049	2.58501	2.78233	2.48737	1.95706	2.33549	2.18529	2.35033
Fermt2	NM_146054	chr14:46078467-46149740	-	fermitin family homolog 2 (Drosophila) (Fermt2), mRNA	2	1	0.527561	5.65262	5.56376	4.89179	4.87567	5.41578	4.73839	5.49977	4.93256	5.40992	4.87262	5.55538	4.96491	5.57837	5.10222	5.69522	5.39141	5.57047	5.38396	5.40026	4.9729	5.84578	5.59666	5.76545	5.5531	5.88705	5.70156	5.66721	5.98825	5.89653	5.9078	5.72473	5.05707	5.18034	5.02461	5.23757	4.95442	5.56247	5.91148	5.68678	5.77317	5.89563	5.58568
Fgl1	NM_145594	chr8:42276788-42300510	-	fibrinogen-like protein 1 (Fgl1), mRNA	2	1	0.144775	6.58772	6.60741	10.3303	10.5019	9.8164	9.15125	9.13252	9.14023	8.89798	8.0905	8.93	7.16812	9.40438	7.79926	9.86334	9.34076	9.78827	9.70184	9.6631	9.25411	10.0795	8.7159	9.20572	8.92289	8.95136	9.1436	8.71149	8.83172	9.02951	8.09233	8.68834	10.6582	8.49967	7.82385	8.12101	7.75732	9.49492	9.73937	9.54134	9.7015	9.34893	9.52685
Fkbp8	NM_001199631	chr8:73051745-73059227	+	FK506 binding protein 8 (Fkbp8), transcript variant 3, mRNA	1	2	0.312518	6.172	6.31035	6.47122	6.69285	6.96809	7.04218	6.8277	7.172	6.65369	7.18603	6.72774	7.01493	6.85723	6.73635	6.98071	7.00969	6.94185	6.90162	6.87083	6.70122	6.91058	6.80031	6.84368	6.68269	6.80191	6.41043	6.63114	6.65329	6.73453	6.56301	6.63887	6.88539	6.89238	7.26181	7.34784	7.32582	7.3018	6.96288	6.72351	7.00838	6.86235	6.96505
Flad1	NM_177041	chr3:89206595-89215785	-	RFad1, flavin adenine dinucleotide synthetase, homolog (yeast) (Flad1), mRNA	1	2	0.594932	3.57581	3.60044	3.73213	3.84834	4.08119	3.88873	3.86023	4.07177	3.83913	3.9765	3.89048	3.80723	3.8847	3.6839	3.94156	3.42371	3.9707	3.41459	3.81129	2.94005	3.94803	2.95091	3.99074	3.23871	4.00377	2.56781	3.76949	2.70872	3.93929	2.60284	3.73768	4.12107	4.04031	4.12397	4.30769	4.14438	4.41199	4.35614	3.87422	4.14622	3.96773	4.15486
Fndc4	NM_022424	chr5:31594619-31598250	-	fibronectin type III domain containing 4 (Fndc4), mRNA	1	2	0.508785	3.14322	3.21303	3.28269	3.33996	3.67372	3.67732	3.63671	3.36289	3.63852	3.21847	3.61674	2.79142	3.60741	2.64573	3.69617	2.74619	3.6895	2.52684	3.70863	2.20724	3.27999	2.553	3.70398	1.93042	3.65024	1.68964	3.66984	1.99586	3.79521	1.66204	3.75071	3.54176	3.65907	3.70356	3.86568	3.81326	3.75496	3.93773	3.27172	3.93288	3.83989	3.82356
Foxo4	NM_018789	chrX:98449867-98456212	+	forkhead box O4 (Foxo4), mRNA	2	1	0.408724	2.65842	2.70183	2.40913	2.55181	2.88199	2.25783	2.94923	0.863915	2.98953	-0.162913	2.97131	0.0926215	3.14137	-0.334229	3.21221	-0.675611	3.18975	0.0459354	2.90909	-0.16924	3.29361	0.420291	3.27387	0.605675	3.35538	0.91426	3.22685	1.76837	3.39671	1.85164	3.11053	2.59817	2.97005	3.12939	3.24779	2.99692	3.30342	3.5186	2.63682	3.3947	3.57044	3.44766
Foxred1	NM_172291	chr9:35011806-35018640	-	FAD-dependent oxidoreductase domain containing 1 (Foxred1), transcript variant 1, mRNA	2	1	0.20401	3.37132	3.19633	3.41193	3.36829	3.65421	3.18564	3.62667	3.23663	3.5997	3.08385	3.69687	2.7228	3.85975	2.80293	3.80445	2.77712	3.82498	3.00741	3.71719	2.62386	3.98511	3.11343	3.67249	2.88671	3.84422	2.90001	3.71906	2.93124	3.65173	3.06059	3.35313	3.65607	3.53052	3.62641	3.87567	3.95529	4.02236	3.91281	3.63675	3.89265	3.87568	3.99108
Fpgs	NM_010236	chr2:32538129-32549695	-	folylpolyglutamyl synthetase (Fpgs), mRNA	1	2	0.524694	5.38702	5.50298	5.60716	5.67848	6.32284	6.23102	6.33439	6.16965	6.25659	6.48284	6.51513	6.02397	6.58575	6.18443	6.57782	5.62147	6.70114	5.8777	6.39753	5.5478	6.60107	5.39162	6.44955	5.34217	6.51237	4.94438	6.12448	4.89948	6.67133	4.86293	6.0219	6.08037	6.26207	6.59324	6.86232	6.5847	7.05911	6.5445	6.03917	6.78743	6.3871	6.73171
Ftsj1	NM_133991	chrX:7815794-7829532	-	FtsJ homolog 1 (E. coli) (Ftsj1), transcript variant 1, mRNA	1	2	0.421276	1.5386	1.52177	1.78699	1.68924	2.08099	2.15357	1.99107	2.15413	1.91031	2.12869	2.04967	1.73661	1.92973	1.18302	1.99738	1.26665	2.03034	1.29615	1.8713	0.741968	2.13755	1.27652	2.02465	1.14246	2.11943	1.14516	1.95503	1.26274	2.0699	1.22482	1.89088	2.14031	2.32079	2.44659	2.6524	2.45527	2.383	2.41547	1.98761	2.29902	2.29886	2.21042
Fuz	NM_027376	chr7:52151449-52155994	+	fuzzy homolog (Drosophila) (Fuz), mRNA	2	1	0.389971	1.25634	1.28968	1.18579	0.932769	1.74852	0.885219	1.86	-0.186415	1.62719	-0.966452	1.84177	-1.1885	1.81754	-1.11134	1.89346	-1.65402	2.21104	-0.61145	1.72532	-0.236564	2.2491	-0.237594	1.7784	-0.362039	2.08984	-0.837665	1.97389	0.49351	1.97264	0.53462	1.31839	1.17252	1.26971	1.4445	1.73414	1.88951	2.34201	2.08994	1.65339	2.07309	1.90411	2.14322
Galk1	NM_016905	chr11:115869671-115874033	-	galactokinase 1 (Galk1), mRNA	1	2	-0.153592	3.47657	3.58526	3.63288	3.26802	4.3163	3.9897	4.33771	3.84231	4.08812	3.85837	4.16503	3.46491	4.19731	3.19188	4.12843	2.73074	4.01938	2.58884	3.96938	2.43269	3.8557	3.03336	3.67806	2.25665	4.11603	2.8296	3.85609	4.1703	4.03366	3.74434	4.05114	3.95937	4.69205	4.50222	4.60547	4.44876	4.45879	4.09658	3.80458	4.22221	4.1677	4.2152
Galnt2	NM_139272	chr8:126755294-126869622	+	UDP-N-acetyl-alpha-D-galactosamine:polypeptide N-acetylgalactosaminyltransferase 2 (Galnt2), mRNA	2	1	0.558044	2.46532	2.35863	3.432	3.25967	3.68075	2.79323	3.55869	3.12989	3.55188	2.93415	3.54988	2.70688	3.79858	3.2081	3.78326	3.22007	3.81278	3.3727	3.70118	2.94202	4.12993	3.33262	3.86639	3.47106	3.69285	3.14376	3.17005	4.81414	3.93839	4.30243	3.04026	4.13365	3.51522	3.51646	4.02338	3.46103	4.38694	4.43957	3.90195	4.02537	3.88634	3.92736
Gas2	NM_008087	chr7:59134515-59249828	+	growth arrest specific 2 (Gas2), mRNA	2	1	0.237746	3.86144	3.89502	2.83649	2.27729	3.93285	2.49207	3.9374	2.17013	4.22312	2.08028	4.36458	2.86455	4.40218	3.80129	4.52285	4.12014	4.27628	4.39588	4.54056	4.02699	4.8502	3.94546	4.44944	3.16173	4.68487	3.08867	4.48612	3.4952	4.48689	3.06005	4.00422	2.07058	2.93162	2.23278	2.55847	2.99506	3.87523	3.48282	3.49335	3.5354	4.09629	4.42
Gas2l1	NM_030228	chr11:4954134-4965330	-	growth arrest-specific 2 like 1 (Gas2l1), transcript variant alpha, mRNA	2	1	0.634369	1.58404	1.6391	2.43514	2.12418	2.73568	1.66674	2.54387	1.77439	2.46281	1.40983	2.47802	1.13281	2.4793	1.04048	2.51188	1.89039	2.63356	1.87792	2.35847	1.65034	2.99342	2.25605	2.50566	2.17856	2.6126	2.62448	2.35682	3.9373	2.61512	3.25328	2.04573	2.43569	2.25925	2.45615	2.61299	2.63359	3.12017	2.94562	2.64121	2.78374	2.82614	2.66017
Gatc	NM_029645	chr5:115783251-115791170	-	glutamyl-tRNA(Gln) amidotransferase, subunit C (Gatc), mRNA	1	2	-0.0148857	3.06491	3.11778	3.04828	3.27685	3.62234	3.62996	3.52437	3.51022	3.54427	3.24801	3.63388	3.03209	3.79245	2.80099	3.81837	2.602	3.86984	2.8941	3.62334	1.98559	3.81523	2.52307	3.92966	2.54219	3.88504	2.2976	3.76522	3.34167	3.81815	3.06556	3.5485	3.76626	3.93769	4.15707	4.41237	4.19309	4.4893	4.29572	3.85274	4.18389	4.10935	4.03538
Gcgr	NM_008101	chr11:120392041-120400298	+	glucagon receptor (Gcgr), mRNA	1	2	0.427684	6.13943	6.19205	6.10632	6.43032	6.4525	6.63235	6.27609	6.6854	6.14851	6.79229	6.26889	6.78123	6.26017	6.51312	6.39147	6.2396	6.4209	6.15978	6.49725	6.28118	6.44443	6.28293	6.57049	6.0922	6.5275	6.04317	6.50643	6.37989	6.58451	6.11249	6.1849	6.38101	6.81191	6.88646	7.10911	6.89657	6.70615	6.92026	6.50466	6.65231	6.66551	6.57917
Ghdc	NM_031871	chr11:100627646-100632271	-	GH3 domain containing (Ghdc), mRNA	1	2	0.494744	2.15945	2.28538	2.1375	2.10593	2.76537	2.75796	2.67003	2.49372	2.71831	2.6074	2.84947	2.24261	2.78474	1.57023	2.99374	0.86282	2.96528	1.35295	2.74186	0.343261	2.75318	0.801629	2.84383	0.888669	3.10508	0.165097	2.82599	0.725685	3.06356	0.889657	2.61478	2.51701	2.94137	3.29681	3.16549	3.29784	3.15747	3.32044	2.74571	3.27948	3.21065	3.32583
Gid4	NM_025757	chr11:60230647-60258779	+	GID complex subunit 4, VID24 homolog (S. cerevisiae) (Gid4), mRNA	2	1	0.147526	2.75532	2.59209	2.70241	2.78253	2.74803	2.86008	2.94678	2.69714	2.93695	2.86297	2.87865	2.70417	3.04909	2.6291	3.08423	2.25483	3.11162	2.05366	2.85995	1.83088	3.06214	2.34721	3.23756	2.03263	3.25403	2.03469	3.07365	3.17316	3.29235	2.75636	3.19032	3.12979	3.27883	3.35167	3.36854	3.21856	3.48282	3.65286	3.08202	3.38888	3.35018	3.44033
Gins4	NM_024240	chr8:24337082-24348140	-	GINS complex subunit 4 (Sld5 homolog) (Gins4), mRNA	2	1	0.619145	2.42838	2.38814	2.17465	2.38226	2.66007	2.58224	2.92927	2.61031	2.99251	2.58269	2.94504	2.45625	3.14839	2.23451	3.16449	2.01642	2.95498	2.28784	2.87483	2.08159	3.16805	2.45976	2.87006	2.45517	3.02354	2.52997	2.8422	3.23188	3.05601	3.19198	2.74536	2.40263	3.08378	3.15335	3.41041	3.39154	3.29109	3.43531	3.05363	3.23792	3.35047	3.19939
Glrx2	NM_001038592	chr1:145586698-145596808	+	glutaredoxin 2 (thioltransferase) (Glrx2), transcript variant 1, mRNA	2	1	0.395012	2.0861	2.13744	1.87722	2.09661	2.50574	2.2449	2.43965	1.98727	2.49319	1.96297	2.61017	1.64451	2.68946	1.44256	2.66189	1.71874	2.88096	1.79401	2.56563	1.35891	2.83942	1.54325	2.63949	1.56609	2.83121	1.47372	2.58563	2.42951	2.78823	2.03052	2.63586	2.41543	2.55575	2.88534	3.00614	2.75016	3.01404	3.18427	2.67699	2.88585	2.83359	2.95555
Gm12338	NR_110477	chr11:75413146-75413733	-	predicted gene 12338 (Gm12338), non-coding RNA	1	2	0.355099	4.93704	4.88197	4.34368	4.62253	4.51131	4.79642	5.05513	4.85783	4.87296	4.79249	4.82019	4.63434	5.25381	3.9985	5.14423	3.54316	5.03314	3.69929	5.14172	3.11229	5.40281	3.04109	4.94881	3.12128	5.09687	3.39859	5.17015	3.88923	5.19281	3.93178	5.46616	4.87801	5.59928	5.5248	5.54779	5.52807	5.6933	5.45247	4.74006	5.37136	5.29265	5.49653
Gm3435	NM_001123372	chr17:15146804-15159413	+	predicted gene 3435 (Gm3435), mRNA	2	1	0.241216	0.416014	0.333851	0.171176	0.48847	0.598494	0.587902	0.459614	0.39492	0.564263	0.105796	0.691453	0.0235892	0.742714	-0.743667	0.894811	-1.24255	0.822619	-0.413194	0.833348	-1.09056	1.07198	-0.223395	0.824961	-1.1292	0.744902	-0.404369	0.806519	0.581764	0.891082	0.180819	0.677489	0.677683	1.07068	1.22109	1.61607	1.1791	1.59351	1.5371	1.17591	1.16012	1.35922	1.25946
Gm4952	NM_001013762	chr19:12674506-12702106	+	predicted gene 4952 (Gm4952), transcript variant 1, mRNA	1	2	0.610597	5.95846	5.95197	5.80247	6.00095	5.84733	6.73248	5.97146	6.65689	5.90493	7.0302	5.91485	6.66449	6.08415	6.61347	6.214	5.12275	5.98196	5.09371	6.18805	4.64814	5.21567	3.85893	5.97189	2.6178	6.42314	2.51936	6.24537	2.63723	6.4449	2.52679	6.92127	6.89083	7.07849	6.81207	7.27259	6.87912	6.66695	6.51553	6.37173	6.36762	6.67413	6.39939
Gm561	NM_001033297	chr2:144419801-144421101	+	predicted gene 561 (Gm561), mRNA	1	2	0.342299	3.53253	3.44696	3.36539	3.38403	3.80001	3.61575	3.92977	3.31053	3.83149	2.8619	3.77303	2.62851	4.14577	1.50675	3.87984	1.13005	3.94412	2.12835	3.894	1.40849	4.13975	1.20452	3.50625	0.582593	4.01895	0.40088	3.62902	1.60155	3.82292	1.74173	3.6715	3.3468	3.90122	3.83976	4.05312	3.94155	4.16256	4.16232	3.54474	4.03401	3.99214	4.28456
Gm5617	NM_001004191	chr9:48303448-48304080	+	predicted gene 5617 (Gm5617), mRNA	1	2	0.146743	2.69995	2.86925	2.89519	2.94638	3.16136	3.77004	3.13394	3.67214	3.23408	3.72074	3.13709	3.41388	3.27902	3.10295	3.36942	1.90902	3.24376	2.28447	3.57056	2.72053	3.13448	2.44122	2.61592	2.60121	3.30305	3.06637	3.3648	3.23092	3.28411	3.21762	3.26388	3.35702	3.35754	3.8295	3.87891	3.90177	3.83408	3.4818	3.4436	3.63653	2.91509	3.61946
Gmppa	NM_133708	chr1:75432518-75439751	+	GDP-mannose pyrophosphorylase A (Gmppa), mRNA	1	2	0.188985	3.90097	3.25807	4.1421	3.7751	3.79187	3.5887	3.98109	3.48914	3.36764	3.20491	3.58415	2.4468	3.67418	1.96665	3.58026	1.67405	3.59101	2.25354	3.57191	1.20698	3.65203	1.70783	3.71528	1.31461	3.7057	1.47311	3.56755	2.79877	3.46716	2.37227	3.40679	4.22447	4.10842	3.90263	3.81438	3.9912	4.31928	4.02778	3.44193	3.94395	3.94058	3.59573
Gna11	NM_010301	chr10:80991477-81007791	-	guanine nucleotide binding protein, alpha 11 (Gna11), mRNA	1	2	0.340989	3.31774	3.25571	3.37213	3.34988	3.86903	3.85213	3.73006	3.61651	3.72874	3.63547	3.90681	3.4557	3.6951	3.13747	3.82894	2.86179	3.78876	2.67404	3.48603	2.08806	3.87333	2.7719	3.89243	2.41742	3.94967	2.52968	3.75527	3.04784	3.87955	3.0381	3.79957	3.86339	3.92022	4.33003	4.56592	4.39812	4.57558	4.24047	3.81988	4.34868	4.22857	4.2322
Gnptg	NM_172529	chr17:25371262-25377061	-	N-acetylglucosamine-1-phosphotransferase, gamma subunit (Gnptg), mRNA	1	2	0.185284	3.39895	3.42847	3.35649	3.71451	3.72432	4.20563	3.7877	4.22081	3.83275	4.44164	3.91883	4.42222	3.98287	4.09456	4.11616	3.97417	4.09776	4.02285	4.02958	3.6526	4.14716	3.71434	4.09953	3.60744	4.04912	3.66518	4.05207	4.12739	4.08122	4.05359	4.06383	4.07563	4.58173	4.59108	4.66586	4.55178	4.60721	4.71016	4.30269	4.64662	4.35927	4.6957
Gpaa1	NM_010331	chr15:76161724-76165329	+	GPI anchor attachment protein 1 (Gpaa1), mRNA	1	2	0.0190021	2.54847	2.88443	2.54859	2.7861	3.24752	3.17752	3.18154	3.11624	2.99821	2.75646	3.3429	2.4942	3.17448	2.17558	3.19012	2.00095	3.31786	2.46689	3.10934	1.62779	3.49049	1.93797	3.09174	1.82972	3.16977	1.85651	3.04457	2.72538	3.16328	2.67708	3.00185	2.91036	3.28419	3.46238	3.51196	3.51787	3.6977	3.51289	3.14893	3.63145	3.40696	3.49352
Gpcpd1	NM_028802	chr2:132354818-132403984	-	glycerophosphocholine phosphodiesterase GDE1 homolog (S. cerevisiae) (Gpcpd1), transcript variant 2, mRNA	2	1	0.11359	3.33091	3.58569	4.2285	4.85833	5.75834	4.45532	5.83179	5.2013	6.25147	4.97295	6.18663	5.11543	6.18743	5.04602	6.14518	4.68844	6.54821	4.41491	6.08221	4.72226	6.25734	4.67236	5.71449	4.53957	6.54573	4.30396	6.37588	4.85642	6.46445	4.76552	3.80933	4.98194	5.44447	5.44744	6.25111	5.44465	6.98016	7.01893	6.77594	6.32586	6.29038	7.11466
Gpr108	NM_030084	chr17:57374338-57387064	-	G protein-coupled receptor 108 (Gpr108), transcript variant 1, mRNA	1	2	0.447917	3.01145	3.18218	3.23712	3.98176	3.83345	4.19467	3.32191	4.08682	3.18922	3.95129	3.19333	3.5521	3.25292	3.12413	3.33739	2.52199	3.495	2.68603	3.21566	2.28324	3.37969	2.72357	3.2209	2.50101	3.37145	2.02634	3.06155	2.94196	3.61379	2.88133	3.20308	4.45696	4.15872	4.42049	4.72708	4.4855	4.43652	4.42484	3.75474	3.71166	3.47398	3.55156
Gpr137	NM_207220	chr19:7012560-7015683	-	G protein-coupled receptor 137 (Gpr137), transcript variant 1, mRNA	1	2	0.270541	2.53953	2.51073	2.59396	2.86264	2.84685	3.06882	2.82884	3.23374	2.69054	3.12922	2.90989	2.78121	2.92583	2.7518	3.09315	2.41901	3.23424	2.42169	3.12847	1.936	3.08228	2.32672	3.32783	1.80091	3.14816	2.20967	3.00722	2.9019	3.16882	2.62549	2.68339	3.02283	3.01616	3.24672	3.46892	3.46363	3.60046	3.4211	2.98583	3.37764	3.02512	3.18033
Gpr146	NM_001038703	chr5:139865858-139872368	+	G protein-coupled receptor 146 (Gpr146), transcript variant 2, mRNA	1	2	0.379064	3.64076	4.14223	4.01898	4.18831	5.39559	4.74623	5.31264	4.84951	5.51126	4.91911	5.62784	5.39327	5.60977	4.93007	5.47784	4.14479	5.50233	4.7353	4.88718	4.11702	5.8913	4.33391	4.90057	3.84921	5.45494	3.86143	4.87412	3.8194	5.74387	3.46047	3.67267	4.34805	5.19258	5.29837	5.63395	5.65628	6.11408	6.00974	5.53056	5.78188	5.13196	5.74286
Gps1	NM_145370	chr11:120645829-120650416	+	G protein pathway suppressor 1 (Gps1), transcript variant 1, mRNA	2	1	0.343042	3.99853	3.9926	3.77571	4.0678	4.49116	4.5761	4.30821	4.43017	4.24783	4.45806	4.48733	4.0696	4.42301	3.73369	4.42665	3.74473	4.57773	3.81709	4.19997	3.4381	4.51914	3.66318	4.29661	3.80625	4.53063	3.92601	4.22197	4.57612	4.42266	4.6323	4.17838	4.23186	4.68749	4.7407	4.88948	4.62903	4.84111	4.80934	4.4972	4.79862	4.62335	4.76438
Gps2	NM_019726	chr11:69727694-69730093	+	G protein pathway suppressor 2 (Gps2), mRNA	1	2	0.396586	2.27998	2.40997	2.43189	2.69311	2.83014	2.97166	2.8767	3.14892	2.59776	3.47891	2.97006	3.49032	3.11196	3.39701	3.21964	2.95548	3.22134	3.13786	2.80789	2.10935	3.45424	2.58859	3.32491	1.90494	3.29011	1.74539	2.94135	2.71895	3.22889	2.6054	3.03827	2.87091	3.44784	3.53607	3.77268	3.76176	3.88747	3.91371	3.63813	3.43243	3.58494	3.4948
Grcc10	NM_013535	chr6:124689202-124691097	-	gene rich cluster, C10 gene (Grcc10), mRNA	1	2	0.342472	5.5053	5.61016	5.1993	5.39166	5.7325	5.82066	5.82192	5.25438	5.81328	5.34863	5.75853	5.29989	5.79274	4.98597	5.83627	4.53271	5.86059	4.64414	6.0366	3.99857	5.86636	3.94693	5.79912	3.92912	5.78128	3.81221	5.80037	4.94947	5.97209	4.66402	5.63689	5.23405	5.82677	5.91684	6.07598	5.98436	6.14845	5.90114	5.40954	5.98519	5.62577	6.06821
Grik5	NM_008168	chr7:25794870-25857388	-	glutamate receptor, ionotropic, kainate 5 (gamma 2) (Grik5), mRNA	2	1	0.398785	0.0103805	-0.417048	-0.10126	0.0750886	-0.257166	-0.136363	-0.21049	-0.0484768	-0.211483	-0.512426	0.211677	-0.820024	0.09657	-0.841489	0.369394	-1.24232	0.316725	-0.921507	0.688599	-0.670665	0.557563	-0.344218	0.943847	-0.876689	0.848037	-0.168981	0.910073	0.207287	0.856364	-0.00824166	0.103567	0.382542	-0.273616	0.497823	1.19416	0.637265	1.13131	1.16195	0.482677	0.882042	0.956779	0.820492
Gstm5	NM_010360	chr3:107698772-107701603	+	glutathione S-transferase, mu 5 (Gstm5), mRNA	2	1	0.341742	2.36287	2.32331	2.15314	2.23631	2.90306	2.82409	2.99707	2.75486	2.91149	2.92384	3.11847	2.85728	3.25163	2.44071	3.09526	2.29947	3.0173	2.23098	3.13491	1.96875	2.76124	2.0859	2.59591	2.07597	3.14756	2.09368	2.88656	3.65987	2.92512	3.10473	2.98012	3.0309	3.84346	4.06025	4.00003	4.26304	4.04731	3.54412	3.14075	3.49122	3.47786	3.70947
Gtf2h3	NM_181410	chr5:125029157-125047689	+	general transcription factor IIH, polypeptide 3 (Gtf2h3), mRNA	1	2	0.452732	1.72764	1.74468	1.65351	2.2526	1.82466	2.44891	1.96632	2.52794	1.82097	2.54452	2.00162	2.46304	2.06134	2.20181	2.03933	1.99344	2.26224	2.1052	1.89569	1.41587	2.15804	1.57437	2.19328	1.80354	1.95369	1.59172	1.85076	1.56703	1.95547	1.84878	1.9554	2.10584	2.38875	2.54028	2.65866	2.57287	2.61718	2.43936	1.83845	2.48728	2.24	2.10385
Gtf2h4	NM_010364	chr17:35804684-35810627	-	general transcription factor II H, polypeptide 4 (Gtf2h4), mRNA	1	2	0.558425	2.14757	2.30333	1.77624	2.28815	2.62907	2.93123	2.50102	2.74485	2.35335	2.68014	2.62764	2.47937	2.51793	1.85589	2.62716	1.06382	2.72679	1.24475	2.51549	-0.322822	2.45417	0.350752	2.54081	-0.0955991	2.73678	-0.0158382	2.5373	0.625877	2.7541	0.569437	2.63411	2.15371	2.8324	2.91778	3.0571	2.87069	2.93922	2.73763	2.21171	2.82741	2.57256	2.79015
Gtf2i	NM_001080746	chr5:134713702-134790630	-	general transcription factor II I (Gtf2i), transcript variant 1, mRNA	1	2	0.131123	3.95536	4.01804	3.94026	4.11096	4.35368	4.57719	4.32556	4.47665	4.41705	4.26915	4.3982	3.96842	4.47422	3.65012	4.58862	3.18623	4.48415	3.17339	4.1858	3.05009	4.65797	3.7249	4.63872	3.58285	4.70516	3.38144	4.3902	3.97091	4.6108	3.74973	4.42714	4.4686	4.82311	4.99167	5.13898	4.78436	5.05664	5.04459	4.53443	4.92839	4.96392	4.87038
Gtf3a	NM_025652	chr5:147760233-147767190	+	general transcription factor III A (Gtf3a), mRNA	2	1	0.621613	2.16798	2.16862	1.90114	1.85258	2.3958	2.04346	2.32184	1.56534	2.33755	1.43315	2.28439	1.44899	2.57894	1.01213	2.42441	1.10783	2.46525	1.62	2.32939	0.915327	2.47659	1.55638	2.03322	1.45233	2.16487	1.95557	2.26638	3.00269	2.29394	2.55322	2.50637	1.87564	2.59295	2.69473	2.99089	3.02223	2.97763	2.91801	2.58347	2.48618	2.69872	2.37436
Gtpbp3	NM_032544	chr8:74012002-74017299	+	GTP binding protein 3 (Gtpbp3), mRNA	1	2	0.343663	1.14344	1.12415	1.16716	1.1909	1.93685	1.66276	1.89944	1.58522	1.87856	1.58397	1.75416	1.42185	1.78417	0.74022	1.91397	0.258625	2.09351	0.861081	1.64839	-0.150508	1.94078	0.225072	1.88	-0.00516347	1.91101	0.273155	1.71259	0.854016	1.89997	0.573647	1.37568	1.49405	1.98238	2.04295	2.10394	2.0711	2.31876	2.05322	1.61398	2.43481	1.83076	1.96822
Gtpbp8	NM_025332	chr16:44738992-44746476	-	GTP-binding protein 8 (putative) (Gtpbp8), transcript variant 1, mRNA	1	2	0.00406774	1.83827	1.88711	1.41786	1.84195	2.029	2.04591	1.90902	1.79491	1.89137	1.18431	2.20753	0.352112	2.23001	-0.447143	2.2715	-1.01126	2.05338	0.232328	2.2585	-0.648333	2.44254	-0.0317849	2.0187	-0.32614	2.19553	-0.24638	2.41263	1.03088	2.11744	0.506582	2.22405	2.10797	2.50792	2.78929	3.03261	2.77279	3.0949	2.65391	2.23353	2.65062	2.81337	2.71987
Guf1	NM_172711	chr5:69948181-69964869	+	GUF1 GTPase homolog (S. cerevisiae) (Guf1), mRNA	1	2	-0.106008	1.46939	1.57715	0.944701	1.29827	1.72552	1.56998	1.71724	1.27006	1.71832	1.18966	1.95929	1.0854	2.04107	0.483648	2.16992	0.640453	2.08973	0.991565	1.8519	0.180545	2.36374	0.674032	2.13581	0.0939326	2.38502	0.224015	1.94836	1.34738	2.17825	1.07663	1.8562	1.66134	2.20609	2.51279	2.60391	2.50326	2.53133	2.63629	2.1392	2.38937	2.31033	2.50692
H1f0	NM_008197	chr15:78858642-78860930	+	H1 histone family, member 0 (H1f0), mRNA	1	2	-0.0754023	5.22471	5.2545	5.22817	5.02833	5.38522	5.09187	5.69162	4.81714	5.57302	4.85818	5.75902	5.00439	5.82647	4.56585	5.83239	4.4682	5.69426	4.57873	5.51744	4.44699	6.13822	4.99843	5.90855	4.5436	5.92706	4.33374	5.84184	4.70467	6.07178	4.75228	5.52929	5.24547	5.46488	5.64753	5.72815	5.81684	5.91999	5.73625	5.49088	5.86067	6.04463	5.91194
H2-Ke6	NM_013543	chr17:34162978-34165000	-	H2-K region expressed gene 6 (H2-Ke6), mRNA	1	2	0.0893219	5.13018	5.1428	4.88291	4.94315	5.20822	5.01071	5.36344	4.49994	5.1557	4.27093	5.16364	3.71331	5.41026	3.45484	5.43349	3.49097	5.35874	3.56093	5.30365	3.22078	5.39966	3.09741	5.55584	3.15419	5.51267	3.33478	5.53942	3.9476	5.57428	3.83854	5.68582	5.2042	5.44477	5.45824	5.5959	5.46834	5.76402	5.61757	4.91214	5.63943	5.43694	5.68243
H2afz	NM_016750	chr3:137527451-137529886	+	H2A histone family, member Z (H2afz), mRNA	2	1	0.61779	4.59469	4.58629	4.03075	4.34307	5.03233	4.81814	5.62358	4.65593	5.41952	4.45806	5.74069	4.2946	5.84017	4.06312	5.76286	4.46094	5.25134	4.9876	5.41645	4.78924	5.98362	4.70302	5.34463	4.89481	5.24146	5.2267	4.89576	6.56653	5.23201	6.18827	5.12443	4.23965	5.1863	5.07139	5.3448	5.45228	5.49016	5.6085	5.36348	5.41811	6.02162	5.44723
Hace1	NM_172473	chr10:45297635-45432151	+	HECT domain and ankyrin repeat containing, E3 ubiquitin protein ligase 1 (Hace1), mRNA	2	1	0.644307	-1.02999	-0.590214	-1.13391	-0.942198	-0.139705	-0.514458	-0.316985	-0.831942	-0.214696	-1.31395	0.200546	-1.30373	0.191136	-1.4517	0.177341	-1.42947	0.112752	-0.901211	-0.311533	-1.15768	0.601839	-0.709768	-0.236334	-0.741114	0.247398	-0.642744	-0.253806	-0.0635693	0.26322	0.113251	-0.209955	-1.03878	-0.128304	-0.108684	0.725362	0.786567	0.883939	0.92505	0.863638	0.214156	0.824644	0.478673
Hacl1	NM_019975	chr14:32420412-32454151	-	2-hydroxyacyl-CoA lyase 1 (Hacl1), mRNA	1	2	0.524921	6.59019	6.82241	7.16737	7.32095	7.56413	6.77191	7.39115	6.85727	7.51697	6.76325	7.24117	6.57304	7.78058	7.09207	8.00111	6.30076	7.66142	6.34942	7.7031	6.13361	7.39117	6.18742	7.56347	5.44155	7.22284	5.06048	7.28544	4.13401	7.2737	4.30106	7.96325	7.70984	7.23443	7.08774	7.27018	6.99271	8.35478	7.74428	7.34208	8.05144	7.64128	7.85424
Hadh	NM_008212	chr3:130936338-130975019	-	hydroxyacyl-Coenzyme A dehydrogenase (Hadh), mRNA	1	2	0.298145	6.68052	6.62534	6.50011	6.75936	7.06772	7.61004	7.14827	7.44761	7.2317	7.81326	7.3959	7.92568	7.60361	7.65108	7.59817	7.22679	7.48116	7.25943	7.5546	7.50004	7.34871	7.39368	7.35245	7.26112	7.45994	6.99841	7.27362	6.77326	7.62604	7.15005	7.71859	7.46614	7.90176	8.1122	8.39713	8.36841	8.1603	8.05476	7.74013	7.8904	7.7918	8.00842
Haghl	NM_001271434	chr17:25919732-25922531	-	hydroxyacylglutathione hydrolase-like (Haghl), transcript variant 3, mRNA	2	1	0.582756	0.860019	1.15273	0.984991	0.802028	1.51882	1.19137	1.40987	0.946491	1.28296	0.599772	1.51413	0.137004	1.47499	-0.08697	1.97612	-0.456886	1.74298	0.393041	1.57807	0.394836	1.65811	0.203075	1.12397	0.327634	1.69673	0.782684	1.54081	1.87003	1.52921	1.50855	1.74618	0.899799	1.5864	2.14068	2.1655	2.2095	2.44129	2.23781	1.63189	2.12268	2.23739	2.11948
Hapln4	NM_177900	chr8:72607428-72614761	+	hyaluronan and proteoglycan link protein 4 (Hapln4), mRNA	2	1	0.409131	1.71582	1.18201	2.95897	2.20048	2.95137	2.08278	2.8577	1.85501	2.63883	1.61144	2.25341	0.922607	2.6269	1.36514	2.51489	2.17785	2.5245	1.75489	2.22827	1.72685	2.13041	1.67735	1.85948	1.89962	2.25408	1.87644	1.52923	2.758	2.05641	2.48403	1.82571	3.09774	2.19184	1.94995	1.29271	1.81744	2.81329	2.50221	2.18501	3.14768	2.15304	2.12411
Hcfc1r1	NM_181821	chr17:23810575-23812491	+	host cell factor C1 regulator 1 (XPO1-dependent) (Hcfc1r1), mRNA	1	2	0.175517	3.75922	3.81893	3.64041	3.52417	4.19267	4.16586	4.17913	3.80994	4.14885	3.86442	4.20033	3.68229	4.36007	3.09408	4.36809	2.73959	4.29048	2.34098	4.39808	2.22347	4.25027	2.25909	4.1986	2.70886	4.24178	2.2734	4.30005	3.51947	4.30642	3.35662	4.4845	4.12849	4.38024	4.75524	4.85753	4.68999	4.86621	4.77776	4.12794	4.91867	4.63681	4.75011
Hdac6	NM_010413	chrX:7507248-7525015	-	histone deacetylase 6 (Hdac6), transcript variant 1, mRNA	2	1	0.491792	1.46912	1.65881	1.25403	1.61127	2.26103	1.80546	2.1682	1.86767	2.22415	1.76813	2.40416	1.65854	2.47568	1.27872	2.46996	1.3392	2.41558	1.55049	2.19545	1.08957	2.54176	1.68538	2.34113	1.45061	2.56022	1.50629	2.1895	2.42175	2.52791	1.76796	1.73731	1.83603	2.39267	2.4209	2.67171	2.5463	2.93788	2.63698	2.41912	2.63827	2.64963	2.62516
Hdgf	NM_008231	chr3:87710243-87720054	+	hepatoma-derived growth factor (Hdgf), mRNA	2	1	0.0910509	5.51392	5.67913	5.18151	5.75829	6.03422	6.28364	5.94885	6.21625	5.90697	6.38588	5.93043	6.28621	6.05941	5.79414	6.15633	5.5184	6.02775	5.30883	5.92776	4.80263	5.98497	5.3192	5.93872	5.34632	6.04098	5.33896	5.9223	6.75241	5.99445	6.22634	6.09953	5.82535	6.55151	6.58531	6.57032	6.61074	6.60283	6.41749	5.91689	6.29507	6.23351	6.29638
Hexim1	NM_138753	chr11:102977639-102981038	+	hexamethylene bis-acetamide inducible 1 (Hexim1), mRNA	1	2	0.341355	2.97528	3.01275	2.89397	3.29996	3.2219	3.72932	3.50209	3.88165	3.24065	3.86547	3.29201	3.7445	3.17706	3.54474	3.39305	3.33861	3.22372	3.43557	3.14599	2.84983	3.30838	3.14719	3.54134	2.92534	3.15653	3.12366	3.36427	3.25439	3.24444	3.32796	3.64293	3.49352	4.0307	3.94574	3.93886	4.07342	3.86021	3.88449	3.44194	3.79889	3.46045	3.35648
Hlf	NM_172563	chr11:90197849-90252231	-	hepatic leukemia factor (Hlf), mRNA	1	2	0.285925	2.18497	2.15119	2.72171	2.64635	2.91749	2.8668	2.9998	2.86293	3.106	2.93471	3.14122	3.28764	3.24155	3.18918	3.23456	2.6825	3.24005	2.63837	2.98469	2.31797	3.21299	2.73885	3.50367	2.88775	3.37288	2.60396	2.96882	2.26636	3.58474	2.4124	2.85698	3.45946	3.36151	3.39687	4.02125	3.68642	3.89603	3.97349	3.41383	3.58914	3.41801	3.72283
Hmg20b	NM_010440	chr10:80808791-80813172	-	high mobility group 20B (Hmg20b), transcript variant 1, mRNA	1	2	-0.0380923	2.74598	2.71047	2.72704	2.71242	3.25604	3.03083	3.30317	3.00729	3.21862	2.7812	3.35829	2.20806	3.35289	1.76251	3.42892	1.46526	3.47064	1.40412	3.20912	1.11923	3.50409	1.51361	3.41407	1.48734	3.38112	1.49878	3.23328	2.71198	3.1889	2.32087	3.04048	3.00583	3.50449	3.36305	3.6864	3.66186	3.82687	3.60966	3.19686	3.50167	3.4945	3.47875
Hmgn1	NM_008251	chr16:96343195-96349332	-	high mobility group nucleosomal binding domain 1 (Hmgn1), mRNA	2	1	0.530538	5.0201	5.04512	4.77599	5.11121	5.39823	5.61088	5.42483	5.21965	5.19843	4.78929	5.29638	4.65044	5.27735	3.67903	5.45396	4.16179	5.13502	4.37912	5.46867	3.90825	5.57537	4.22031	5.03994	4.57958	5.27887	5.68212	5.19952	6.18952	5.31696	6.35821	5.84685	5.40259	5.64416	5.80221	5.98252	5.91876	5.62435	5.65306	5.30669	5.67965	5.64595	5.36972
Hopx	NM_175606	chr5:77516011-77544148	-	HOP homeobox (Hopx), transcript variant 1, mRNA	2	1	0.439936	4.1001	3.85889	5.08331	3.32103	5.43628	1.03854	5.2104	1.49218	5.57225	1.13068	5.33577	1.4588	5.45645	2.88446	5.25578	4.15009	5.82121	4.21609	5.20059	4.27498	5.06687	4.13851	5.07648	4.58898	5.28583	4.50554	5.21234	4.28734	4.99917	4.22105	3.77255	3.59695	2.21745	0.872011	1.40489	0.990744	3.89472	4.25534	4.26349	4.71421	4.8994	5.19198
Hpd	NM_008277	chr5:123621816-123632695	-	4-hydroxyphenylpyruvic acid dioxygenase (Hpd), mRNA	1	2	0.463329	9.49581	9.55553	9.07817	9.97645	9.47423	10.6471	9.32491	10.5861	9.38195	10.9746	9.47103	10.8921	9.52052	10.4309	9.67522	9.50458	9.65538	9.52723	9.81029	9.77541	9.62295	9.64466	9.52282	9.46275	9.58092	9.71635	9.78757	8.27537	9.80412	8.90898	10.3579	10.2599	10.8597	11.3244	11.2464	11.2737	10.6944	10.7102	10.0602	10.3292	10.1259	10.5374
Hrg	NM_053176	chr16:22951145-22961732	+	histidine-rich glycoprotein (Hrg), mRNA	1	2	0.371504	8.52399	8.66489	9.44139	9.58915	9.28781	9.35611	8.84247	9.63089	8.90715	9.50232	8.75383	9.37094	8.82953	9.27733	9.00852	9.09269	9.05724	8.81019	8.93507	8.98755	9.23003	9.37734	9.03791	9.19679	9.06273	9.14143	9.2293	8.11302	9.21954	8.55485	9.31736	9.91449	9.53336	9.80564	9.67214	9.47331	9.92241	9.99507	9.45839	9.93752	9.65225	9.91264
Hrsp12	NM_008287	chr15:34413777-34425001	-	heat-responsive protein 12 (Hrsp12), mRNA	1	2	0.323199	8.47868	8.4176	7.87343	8.29186	8.61905	8.66203	9.06975	8.66362	9.24355	9.01562	9.33838	8.91192	9.74999	8.90314	9.79761	8.74966	9.48918	8.58576	9.70871	8.7746	9.32898	8.63659	9.14681	8.60242	9.3627	7.96633	9.23155	7.46942	9.26596	8.2089	9.4168	8.5944	9.55666	9.34024	9.72031	9.52575	10.0883	9.91464	9.23292	9.65803	9.56182	9.91682
Hspb6	NM_001012401	chr7:31338321-31340458	+	heat shock protein, alpha-crystallin-related, B6 (Hspb6), mRNA	2	1	0.346587	2.58361	2.58706	2.60255	2.06507	2.98924	2.46514	2.80047	1.08207	2.45415	0.879806	2.75107	-0.187093	2.55518	0.401081	2.64956	0.352246	2.43969	0.0379279	2.47594	0.00217744	2.15174	0.700773	2.5191	0.736776	2.79783	0.472605	2.82543	2.62697	2.59484	1.37741	2.40855	2.05164	2.13742	2.53057	2.47577	2.3716	2.192	1.86731	1.64443	2.28971	2.88008	2.30162
Hsph1	NM_013559	chr5:150419420-150438890	-	heat shock 105kDa/110kDa protein 1 (Hsph1), mRNA	2	1	0.0660681	4.13491	3.18238	4.29026	4.51411	4.14888	4.24286	4.10699	3.33752	3.52776	1.97244	3.47695	1.08966	3.69743	1.0534	3.64316	2.26668	3.33802	1.12317	3.33874	0.731837	3.07491	0.904894	4.55761	1.89982	3.21796	2.10848	2.81435	2.44184	3.32213	2.63704	3.7193	5.42661	4.14709	3.44305	3.62157	3.56132	4.39495	3.43202	2.80211	4.3709	3.16121	3.19354
Idi1	NM_145360	chr13:8884852-8891642	+	isopentenyl-diphosphate delta isomerase (Idi1), mRNA	1	2	0.501639	5.90277	5.89345	6.34838	5.64031	7.43265	6.10685	6.67524	6.34937	6.67941	6.50566	6.68172	6.58886	6.54837	6.35214	6.84385	6.29869	6.75634	6.29979	6.14811	5.68295	6.45573	5.99869	6.2437	5.5853	6.42308	5.12663	5.98161	2.76872	6.23291	3.22512	6.29758	7.37033	6.40793	6.26163	6.74508	6.72689	7.19172	6.34011	6.69299	6.88585	5.95851	6.64
Ifrd2	NM_025903	chr9:107490049-107495369	+	interferon-related developmental regulator 2 (Ifrd2), mRNA	2	1	0.432677	3.34433	3.321	3.38528	3.43402	3.88524	3.77455	3.6244	3.76389	3.39826	3.57728	3.64446	3.13175	3.53848	2.91625	3.55548	2.31197	3.66135	2.30471	3.27976	2.2354	3.41103	2.47493	3.36227	2.76551	3.45356	3.67844	3.35462	5.28353	3.36202	5.12124	3.65934	3.85192	4.33539	3.86572	3.98201	3.82006	3.91706	3.75538	3.50128	3.89573	3.77292	3.86336
Ift122	NM_031177	chr6:115803546-115876717	+	intraflagellar transport 122 (Ift122), transcript variant 1, mRNA	2	1	0.605754	-0.79445	-0.677245	-1.18513	-0.872687	-0.389296	-0.748526	-0.324791	-0.816577	-0.0791616	-0.732795	0.259349	-0.976655	0.0430035	-0.989796	0.146612	-0.86103	0.0419336	-0.662237	0.0540523	-0.524151	0.568056	0.241336	0.181921	-0.318009	-0.00393639	-0.0517078	0.0145879	1.02544	-0.0809927	0.753933	-0.768747	-0.790108	-0.416316	0.260783	0.607521	0.434138	0.574947	0.744949	0.557086	0.416749	0.807567	0.369344
Ift140	NM_134126	chr17:25153031-25236442	+	intraflagellar transport 140 (Ift140), mRNA	2	1	0.177023	0.316653	0.194917	-0.0743625	0.122314	0.664327	0.340299	0.373952	0.282304	0.586077	0.0702706	0.670474	-0.0822961	0.76174	-0.502732	0.834317	-1.23596	0.828284	-0.422557	0.589438	-1.0346	1.26359	-0.318788	1.15832	-0.69198	0.950047	-0.323422	0.797569	-0.0256982	0.946302	0.011102	0.295821	0.486687	0.615749	1.14367	1.44825	1.35173	1.30342	1.33241	1.02866	1.36623	1.36316	1.18928
Ift172	NM_026298	chr5:31555652-31593487	-	intraflagellar transport 172 (Ift172), mRNA	1	2	0.162139	1.00933	1.15366	0.917293	1.32563	1.27951	1.40992	1.1499	1.42329	1.20473	1.31823	1.482	0.945759	1.5368	0.676601	1.65757	0.0523923	1.64909	0.313727	1.36469	-0.526418	1.91218	0.444875	1.64588	-0.00577851	1.7793	0.0433203	1.6488	1.03453	1.65914	0.71622	1.17882	1.75961	1.68137	1.9503	2.28446	1.97371	2.35813	2.16904	1.66862	1.91316	2.0287	2.06832
Ift27	NM_025931	chr15:77989893-78004538	-	intraflagellar transport 27 (Ift27), mRNA	1	2	0.0745398	1.9409	2.05956	1.83662	1.91521	2.6937	2.40094	2.63306	2.06232	2.352	2.05814	2.64668	1.88646	2.69443	1.16694	2.72687	1.19505	2.62405	1.53812	2.73613	0.971971	2.60601	1.42008	2.58506	0.973711	2.72657	1.20702	2.65839	1.74876	2.57043	1.61675	2.69553	2.153	2.66434	3.03826	3.05456	2.98434	3.17074	3.10296	2.53452	3.05565	2.93526	2.91612
Ift74	NM_026319	chr4:94281182-94359924	+	intraflagellar transport 74 (Ift74), transcript variant 1, mRNA	2	1	0.659294	0.0285775	0.180681	0.0738112	0.068448	0.551775	-0.207657	0.819522	-0.230635	0.77893	-0.400022	0.754335	-0.0542086	1.05585	-0.773528	0.968749	-0.400107	0.838686	0.0262667	0.480433	-0.227545	1.1777	-0.0736627	0.799923	0.350147	1.10301	1.00969	0.758591	1.5066	0.821845	1.55905	0.772425	0.266442	0.611116	1.23537	1.59481	1.6055	1.58297	1.45783	1.20541	1.29667	1.3674	1.4121
Ilvbl	NM_173751	chr10:78037245-78047247	+	ilvB (bacterial acetolactate synthase)-like (Ilvbl), mRNA	2	1	0.659001	2.42705	2.40898	2.47266	2.61223	3.16737	2.76455	3.02282	2.51512	3.0092	2.30319	3.15592	2.03429	3.28486	1.8247	3.41681	2.11336	3.34545	1.90596	3.34247	1.99667	3.45191	2.41948	3.27307	2.6078	3.44396	2.50537	3.08699	3.59951	3.48881	3.11328	3.21119	3.21605	3.64376	3.52929	3.76632	3.26832	3.58008	3.81749	3.3598	3.77286	3.79535	3.712
Impdh2	NM_011830	chr9:108462832-108467897	+	inosine 5'-phosphate dehydrogenase 2 (Impdh2), mRNA	2	1	0.484038	3.89547	3.75241	3.70116	3.27046	4.09403	3.41704	4.24783	2.82466	4.03612	2.59788	4.21288	2.32571	4.35821	2.08785	4.42899	2.61036	4.35296	2.77279	4.20673	2.13198	4.45906	2.75595	4.2653	2.55069	4.57078	2.60048	4.2388	3.70533	4.42412	3.61531	4.21209	3.87896	4.29656	4.44506	4.74022	4.48622	4.64772	4.70104	4.0935	4.52198	4.58119	4.53057
Ipp	NM_008389	chr4:116180154-116210840	+	IAP promoted placental gene (Ipp), mRNA	2	1	0.6109	2.10636	2.19082	1.90638	1.86983	2.57586	2.17211	2.5314	1.9281	2.52033	1.89056	2.81094	1.99457	2.69601	1.70485	2.79791	1.83044	2.69119	1.96568	2.52228	1.83885	2.93638	2.53363	2.62896	2.33333	2.96141	2.57549	2.63664	2.5492	2.77973	2.6472	2.32182	2.21869	2.53046	2.78153	3.09894	2.92583	3.18714	3.19099	2.81665	2.9441	3.048	3.11096
Iqcc	NM_198026	chr4:129292861-129296337	-	IQ motif containing C (Iqcc), mRNA	1	2	0.248977	0.727323	0.82289	0.878839	1.17334	1.4529	1.1515	1.08463	1.0856	0.951251	0.819627	1.18869	0.747464	1.50788	-0.0716583	1.50355	-0.0293346	1.30884	-0.0967585	1.06952	-1.12457	1.39918	-0.157938	1.78676	-0.381909	1.41395	-0.244012	1.40817	0.356022	1.52714	0.0154268	1.15299	1.13245	1.17857	1.69588	1.89757	1.84047	2.15896	1.75205	1.46798	1.57886	1.44084	1.80834
Iqce	NM_028833	chr5:141139459-141178332	-	IQ motif containing E (Iqce), mRNA	2	1	0.597214	-0.309696	-0.222689	-0.479679	-0.523443	0.529759	-0.157991	0.361282	-0.854322	0.68749	-1.05624	0.961698	-1.50738	0.836288	-1.34971	0.845047	-1.60652	0.902586	-0.85488	0.432978	-1.35898	1.3981	-1.11195	0.878057	-0.643662	0.744103	-0.787533	0.709065	0.43597	0.918231	0.182081	-0.0714403	-0.497493	0.303383	1.00947	1.26199	1.08035	1.49735	1.45676	1.08096	1.50996	1.57949	1.3335
Isoc2a	NM_001101598	chr7:4828655-4847318	+	isochorismatase domain containing 2a (Isoc2a), mRNA	1	2	0.615906	5.96517	5.89314	5.74367	5.98446	6.19213	6.61091	6.13978	6.29288	6.09056	6.60669	6.12398	6.5884	6.27321	6.28296	6.28567	5.70067	6.31303	5.626	6.43222	5.7109	6.17749	5.60861	6.23051	5.40222	6.35538	5.34055	6.18261	5.01366	6.30729	5.33488	6.21224	6.29326	6.5349	6.91164	7.00477	6.98622	6.84914	6.72886	6.1927	6.69255	6.52098	6.67897
Jmjd8	NM_028101	chr17:25965988-25968788	+	jumonji domain containing 8 (Jmjd8), mRNA	1	2	0.547654	3.7992	3.97551	3.64735	3.76365	4.44118	4.3952	4.23484	4.07237	4.19103	4.11556	4.42251	3.84371	4.21959	3.2844	4.41233	3.00443	4.34583	2.97736	4.19787	1.39844	4.36132	2.02756	4.38418	1.34018	4.51167	1.10842	4.30817	1.89623	4.48086	1.97818	4.28498	4.15847	4.3264	4.72598	4.71969	4.60464	4.7801	4.78657	4.15278	4.7892	4.55946	4.70351
Josd1	NM_028792	chr15:79504680-79518302	-	Josephin domain containing 1 (Josd1), mRNA	2	1	0.598194	2.80126	2.96798	3.28588	3.17969	3.71318	3.44639	3.64691	3.28386	3.82951	3.30957	3.84652	3.33271	3.92266	3.14944	4.05962	3.1864	3.77326	3.21119	3.60757	3.01958	4.07439	3.49485	3.64486	3.20762	4.00079	3.37856	3.52307	4.45026	4.06398	3.97658	3.52933	3.56984	4.00415	3.99872	4.07079	3.6742	4.13613	4.39151	3.97042	4.14819	4.11699	4.22053
Josd2	NM_001205070	chr7:51723350-51727028	+	Josephin domain containing 2 (Josd2), transcript variant 1, mRNA	1	2	0.465708	3.31985	3.66845	2.94631	3.87396	3.84591	4.28399	3.97988	4.5949	3.77424	4.553	4.23998	4.78508	4.29888	4.74942	4.36465	4.28617	4.45522	4.68578	4.35396	4.11555	4.58015	4.21538	4.70966	3.13238	4.05743	3.61436	3.9988	2.65531	4.27228	2.66153	3.58512	4.13071	4.50911	4.79732	5.30315	5.26094	5.32379	4.933	4.82102	4.91868	4.35792	4.47221
Jtb	NM_206924	chr3:90035519-90039762	+	jumping translocation breakpoint (Jtb), mRNA	1	2	-0.173785	4.68748	4.60405	4.68903	4.7963	5.1608	4.94475	5.17963	4.7002	5.14702	4.61709	5.14541	4.7259	5.28943	4.30772	5.31101	4.39519	5.24685	4.56182	5.27986	4.3057	5.35024	4.2017	5.08456	3.93063	5.26933	4.29579	4.98166	5.05547	5.34434	4.47405	4.97989	5.01634	5.27567	5.24345	5.59659	5.45621	5.66641	5.68356	5.13642	5.42802	5.06904	5.46409
Kat2a	NM_020004	chr11:100566060-100573781	-	K(lysine) acetyltransferase 2A (Kat2a), transcript variant 1, mRNA	2	1	0.440937	1.99229	2.14371	1.88433	2.08704	2.4969	2.39277	2.38303	2.38125	2.33794	1.96315	2.66364	1.55666	2.68061	0.887701	2.63603	1.04276	2.77088	1.63008	2.45916	0.611334	2.82626	1.52306	2.89398	1.62177	2.6472	1.45089	2.6758	2.42687	2.65553	2.40496	2.45129	2.39979	2.68486	2.71513	3.09391	2.90299	3.16907	2.89959	2.52966	3.05509	2.94826	2.76489
Kcnc3	NM_001290682	chr7:51846256-51860121	+	potassium voltage gated channel, Shaw-related subfamily, member 3 (Kcnc3), transcript variant 2, mRNA	1	2	0.0381673	-0.382713	-0.622047	-0.272501	-0.253744	0.15508	-0.869929	0.169003	-0.509649	0.00447081	-1.10297	0.265283	-1.85115	0.212454	-1.77634	0.0977438	-1.67463	0.182389	-1.30171	-0.169518	-2.12665	0.835163	-0.99448	0.999344	-1.92606	0.394982	-1.2923	0.0068776	-1.72655	0.265309	-1.94617	-0.372956	0.05441	0.377602	0.236364	0.188366	0.24371	0.753865	0.495117	-0.336139	0.634325	0.198063	0.141553
Kctd7	NM_172509	chr5:130620758-130631678	+	potassium channel tetramerisation domain containing 7 (Kctd7), mRNA	1	2	0.0467963	-0.522446	-0.456023	0.45473	-0.346617	0.347533	-0.439997	0.136057	-0.513119	-0.0097489	-0.702926	0.262577	-0.659395	0.166571	-0.620363	0.235721	-0.779621	0.236145	-0.55036	-0.357281	-1.30756	0.147509	-0.882332	0.105617	-1.07715	0.264631	-0.908403	-0.166647	-0.714131	-0.207166	-0.889742	-0.0403299	0.563521	-0.0216214	0.607026	0.976258	0.848439	1.13372	0.0927409	0.0194296	0.598596	0.38359	0.298102
Kdelc1	NM_023645	chr1:44163391-44175618	-	KDEL (Lys-Asp-Glu-Leu) containing 1 (Kdelc1), mRNA	2	1	0.597621	1.39031	1.2949	1.45312	1.23629	1.83035	0.693095	1.85011	0.377593	1.71599	-0.148976	1.98538	-0.21315	1.93645	-0.170589	2.04233	0.185198	1.9518	0.60132	1.84483	0.286677	2.37363	0.875719	2.15464	0.694238	1.95101	0.999403	1.95744	1.61201	1.86623	1.60466	1.62388	1.59175	1.72798	2.16958	2.30962	2.11824	2.42682	2.14019	1.72649	2.40555	2.25157	2.1743
Kifap3	NM_010629	chr1:165709810-165847231	+	kinesin-associated protein 3 (Kifap3), transcript variant 2, mRNA	2	1	0.622313	0.0106393	0.250417	-0.132219	0.0532342	0.412498	0.150794	0.380268	0.143575	0.553139	0.159168	1.0101	0.0667963	1.02995	-0.0579161	1.21205	-0.152788	1.22962	0.18834	0.73219	0.0930341	1.33956	0.579207	0.747243	0.656607	1.11213	0.780788	1.02687	1.41328	0.938863	1.38421	1.12549	0.628773	0.947458	1.4071	1.88473	1.53825	1.66629	1.57564	1.39088	1.48264	1.69027	1.75045
Klb	NM_031180	chr5:65739650-65775242	+	klotho beta (Klb), mRNA	1	2	0.488631	2.40253	2.47461	3.01811	3.14845	3.31215	3.6733	3.05239	3.76304	3.26962	3.85581	3.26872	4.10745	3.39914	3.60223	3.41698	2.60809	3.23528	2.54704	2.62979	2.09711	3.49668	2.97148	3.24423	2.35783	3.56551	2.71132	3.12867	2.40761	3.52064	2.36061	3.14654	3.90517	4.20677	4.51724	4.48142	4.28179	4.34998	4.28349	3.82178	3.8752	3.92758	4.22883
Klc2	NR_045528	chr19:5107746-5118408	-	kinesin light chain 2 (Klc2), transcript variant 2, non-coding RNA	2	1	0.590988	0.673349	0.692717	0.584414	0.257999	1.30674	0.522037	1.08377	0.11805	1.05516	-0.167471	1.11432	-0.548164	1.15068	-0.662372	1.08939	-0.747023	1.31872	-0.29397	0.868515	-0.697008	1.50113	-0.271631	1.40878	-0.614229	1.37424	0.55116	1.07543	1.27428	1.20943	1.02938	0.972574	0.91873	1.01246	1.24115	1.55435	1.36655	1.84927	1.66153	1.35665	1.72731	1.46064	1.58834
Klc4	NM_029091	chr17:46767580-46782093	-	kinesin light chain 4 (Klc4), mRNA	2	1	-0.0213894	3.67102	3.65662	3.46316	3.65921	4.23587	4.35851	4.25996	4.16076	4.29098	4.48592	4.43022	4.34528	4.44853	4.12951	4.53881	3.84202	4.41959	3.67161	4.42368	4.13695	4.53819	4.13597	4.42325	4.19654	4.45803	4.33189	4.29774	3.83156	4.5145	4.1226	4.01592	3.95701	4.5047	4.83268	4.91109	4.76949	4.79639	4.70012	4.33521	4.77409	4.64629	4.8642
Klf15	NM_023184	chr6:90412620-90425203	+	Kruppel-like factor 15 (Klf15), mRNA	1	2	0.369241	4.79734	4.9081	4.68879	5.1388	4.71827	5.41021	4.94049	5.3777	4.84977	5.31669	4.82761	5.51135	4.84017	5.24478	4.86844	4.93286	4.89602	4.78892	4.69874	4.60244	5.29826	4.8439	5.48184	5.11112	5.18525	5.1	4.92075	4.47268	4.98788	4.65782	5.2018	5.17479	5.64895	5.66958	5.68398	5.36877	5.67692	5.59317	5.03959	5.18615	5.349	5.54469
Klf16	NM_078477	chr10:80029866-80040041	-	Kruppel-like factor 16 (Klf16), mRNA	2	1	0.600234	-0.750021	-0.665761	-0.157986	-0.29868	0.804994	-0.227017	0.948119	-0.313869	0.693213	-0.504467	0.481938	-0.844057	0.576915	-1.02354	0.764175	-0.190213	0.0320693	-0.167294	-0.105777	-0.865354	0.725633	-0.136083	0.238869	-0.202433	0.28417	-0.0421368	-0.296405	2.13568	0.541508	1.30516	-0.193576	0.15743	0.858209	0.707861	1.28859	0.598386	0.519427	1.18744	0.639897	0.80795	0.609947	0.600557
Klhl17	NM_198305	chr4:155603153-155608966	-	kelch-like 17 (Klhl17), mRNA	2	1	0.164514	0.268089	0.195117	0.18025	0.422258	0.396383	0.597998	0.321426	0.46551	0.535048	0.201917	0.877207	0.111514	0.865363	-0.372026	1.25673	-1.15614	1.23917	-0.678385	1.02092	-1.07855	1.36854	-0.188573	1.15632	-0.793582	1.48284	-0.375564	1.27591	0.265017	1.5539	0.215951	1.12988	0.724866	0.981339	1.31631	1.71601	1.51662	1.8646	1.93745	1.337	1.57549	1.39686	1.36268
Klhl22	NM_145479	chr16:17759714-17793475	+	kelch-like 22 (Klhl22), mRNA	2	1	0.579995	1.78514	1.87882	1.77662	1.7203	2.33162	2.21455	2.37313	1.7385	2.33351	1.96301	2.4625	1.54372	2.41845	1.28174	2.53523	0.952586	2.68753	1.08222	2.35292	0.935727	2.28665	1.59126	2.55949	1.45876	2.72509	1.58112	2.26227	3.09037	2.47967	2.40848	2.26146	2.04564	2.35252	2.87978	3.14783	3.14041	3.27657	2.89118	2.44607	3.05957	2.96233	3.0259
Klhl7	NM_026448	chr5:23606408-23667049	+	kelch-like 7 (Klhl7), transcript variant 1, mRNA	2	1	0.580287	1.66475	1.52701	1.3874	1.47877	1.81003	1.68964	1.86739	1.21503	1.98627	1.48916	2.00685	1.4271	2.14678	1.22732	2.22886	1.04306	2.28472	1.23971	2.12673	1.20428	2.39826	1.73039	2.15974	1.52545	2.53021	1.56654	1.90407	1.98903	2.39899	2.05199	1.97526	2.2423	2.33965	2.46295	2.73538	2.49931	3.01738	2.88226	2.38853	2.75052	2.55969	2.86188
Kptn	NM_133727	chr7:16705225-16712865	+	kaptin (Kptn), mRNA	1	2	0.449276	2.09462	2.52815	1.77243	2.24393	2.5915	3.11159	2.46956	2.83268	2.44372	2.6373	2.4727	1.99864	2.5995	0.886425	2.69288	0.275369	2.38936	0.596807	2.49309	-0.12288	2.74723	0.667519	2.38888	-0.115845	2.78081	0.0862682	2.48605	0.901823	2.617	0.733273	2.68297	2.47174	3.12473	3.17601	3.10431	3.07544	3.20883	2.89057	2.27761	2.85071	2.95032	2.82886
L3mbtl2	NR_110362	chr15:81494319-81518745	+	l(3)mbt-like 2 (Drosophila) (L3mbtl2), transcript variant 4, non-coding RNA	2	1	0.387255	1.67068	1.60452	1.55631	1.51975	2.06429	1.59677	2.08351	1.33507	1.99901	1.07568	2.34232	0.959509	2.193	0.47724	2.10836	0.0912538	2.15913	0.872424	1.65044	-0.0647735	2.44759	1.14644	2.37022	0.638178	2.19847	0.928986	2.1854	1.68131	2.10851	1.34731	2.0222	1.80256	1.95023	2.19776	2.55842	2.38886	2.3536	2.51712	2.04466	2.37911	2.59745	2.41866
Ldhd	NM_027570	chr8:114150171-114154222	-	lactate dehydrogenase D (Ldhd), mRNA	1	2	0.332765	5.58745	5.73024	6.2869	6.50418	6.17592	6.38617	5.41813	6.31054	5.36883	6.27882	5.2638	5.84009	5.08411	5.56609	5.3082	5.07512	5.33615	4.8993	5.47112	5.14576	5.27846	5.15258	5.20219	5.12273	5.41776	5.60826	5.35556	5.10962	5.29911	5.11986	5.52702	6.11112	5.29491	5.94367	6.08784	6.00032	5.80342	5.3514	4.92453	5.43501	5.53791	5.63471
Letm1	NM_019694	chr5:34084001-34125353	-	leucine zipper-EF-hand containing transmembrane protein 1 (Letm1), mRNA	1	2	-0.145396	4.05852	4.17326	3.50504	3.5144	4.36968	4.15702	4.23618	3.43818	4.13998	3.19029	4.36061	2.74628	4.34502	2.32637	4.31304	2.09134	4.51881	2.40994	4.21927	2.17118	4.35624	2.65483	4.39684	2.40544	4.50421	2.96209	4.31144	3.12084	4.31494	3.11626	4.22163	3.98227	4.21165	4.57739	4.74374	4.70344	4.66882	4.53941	3.88846	4.6057	4.45985	4.78601
Lifr	NM_013584	chr15:7090542-7147489	+	leukemia inhibitory factor receptor (Lifr), transcript variant 1, mRNA	1	2	0.25673	4.92554	4.96778	5.2924	5.39731	6.8432	5.45714	6.91114	5.8359	6.91446	5.71688	6.80649	5.97137	6.95736	6.20236	6.99784	6.26275	6.94626	6.22581	6.63387	5.69934	7.15246	6.0445	7.00874	5.71143	6.69267	5.42852	6.24903	4.2867	6.76194	4.46306	5.20611	5.8975	5.96722	6.10524	6.69472	6.03383	7.78259	7.56146	6.89629	7.24244	6.13803	6.62817
Lims2	NM_144862	chr18:32091161-32118273	+	LIM and senescent cell antigen like domains 2 (Lims2), mRNA	1	2	0.290536	4.32611	4.26838	4.28232	4.51972	4.65799	5.17995	4.75395	5.2351	4.71666	5.42194	4.8114	5.2751	4.69038	5.05523	4.82443	4.62044	4.78676	4.57506	4.80364	4.43823	4.77351	4.53396	4.99039	4.27808	5.09702	4.58274	4.7707	5.21995	5.05602	4.30757	4.83425	4.83651	5.52683	5.77828	5.79716	5.64358	5.24899	5.452	5.11034	5.2501	5.12659	5.39283
Lipc	NM_008280	chr9:70645935-70782615	-	lipase, hepatic (Lipc), mRNA	1	2	0.545388	5.79424	5.93586	5.00089	5.77955	5.78701	6.47927	5.8536	6.46686	5.82697	6.79519	5.76326	6.64331	6.05599	6.30897	6.19062	5.67929	6.16929	5.38368	6.25986	5.58063	5.86261	5.64564	6.05766	5.44101	6.33688	5.02967	6.34618	4.59832	6.37978	5.36202	6.62323	6.3074	7.16508	7.22005	7.32515	7.07075	6.91294	6.88479	6.2811	6.64068	6.69506	6.51991
Lmf1	NM_029624	chr17:25716119-25799771	+	lipase maturation factor 1 (Lmf1), transcript variant 1, mRNA	1	2	0.446612	4.25713	4.37681	4.34089	4.54207	4.98528	5.2418	4.85226	5.19039	4.81878	5.24448	4.99008	5.15288	4.93982	5.06829	4.95434	4.93964	4.89808	4.85867	4.86847	4.8354	4.92492	5.06368	5.13906	4.60889	5.07275	4.07227	4.8918	4.35546	5.15701	4.29414	4.40166	4.72806	5.12296	5.25804	5.28971	5.13788	5.1749	5.11397	4.9361	5.25808	5.00517	5.15646
Lmf2	NM_178919	chr15:89181435-89186090	-	lipase maturation factor 2 (Lmf2), mRNA	2	1	0.605896	2.27622	2.49754	2.50573	2.45458	3.22	2.99296	3.2687	2.72286	3.27669	2.61604	3.40829	2.5112	3.3891	2.37053	3.42797	2.28334	3.45977	2.6733	3.14806	2.43134	3.52068	2.88409	3.35778	2.62376	3.2939	2.39655	3.1956	3.53201	3.37723	3.25467	2.92395	3.01745	3.36884	3.76088	3.78992	3.63209	3.70571	3.77264	3.53762	3.83009	3.80996	3.60793
Lmnb2	NM_010722	chr10:80364108-80380990	-	lamin B2 (Lmnb2), mRNA	2	1	0.562546	0.232607	0.150115	0.663083	0.60544	1.01909	0.746603	1.22837	0.341801	0.897006	-0.240889	1.08974	-0.977661	1.06054	-0.592463	0.956688	-0.594844	1.12825	-0.01995	0.530784	-0.702501	1.12898	0.227173	0.894636	-0.179651	0.635625	-0.185684	0.420143	1.04879	0.604961	1.04771	0.626065	1.28811	1.17109	1.11079	1.81521	1.31795	1.82095	1.43074	0.957479	1.53049	0.833585	0.767601
Lnp	NM_001110209	chr2:74352894-74417005	-	limb and neural patterns (Lnp), transcript variant 2, mRNA	2	1	0.542949	-0.29659	-0.104946	-0.572187	-0.435987	0.472201	-0.196123	0.392574	-0.283369	0.517178	-0.233376	0.975968	0.0968593	0.880898	0.134629	0.849885	-0.220524	0.823311	0.271827	0.386388	0.0157333	1.24696	0.672231	0.654967	0.223575	1.08138	0.314269	0.521988	0.947421	0.81563	0.86896	0.298889	0.277259	0.682707	0.737184	1.15822	0.811766	1.57231	1.67088	1.32212	1.1148	1.26144	1.27924
LOC102631757	NR_110502	chr5:143276933-143287233	+	uncharacterized LOC102631757 (LOC102631757), transcript variant 1, long non-coding RNA	1	2	0.410379	1.07811	0.993513	1.15193	1.25249	1.48845	1.86626	1.55435	2.52356	1.4357	3.07845	2.32332	3.39067	2.24578	2.81427	2.40227	1.64225	2.72192	2.74825	2.69798	2.39291	3.28634	2.51394	3.0553	1.54581	2.79179	1.34464	2.60167	-0.154977	2.64427	0.518948	1.83654	2.44263	2.26008	2.64051	3.3069	3.36276	2.60794	2.53403	2.44674	2.63565	2.69665	2.87318
Lrfn3	NM_175478	chr7:31140533-31147791	-	leucine rich repeat and fibronectin type III domain containing 3 (Lrfn3), mRNA	2	1	0.278514	1.37895	1.7696	2.50157	1.59816	3.09587	1.85288	3.09209	1.15327	2.92859	1.26433	3.20471	0.414722	3.27178	0.988518	3.05122	-0.0858303	3.12206	0.811233	2.40301	-0.369764	2.86727	0.20848	2.83126	-0.214023	2.2658	1.73049	1.73482	1.63967	3.07162	1.31236	2.02838	2.93096	1.53139	1.80649	2.04163	1.88658	3.29744	2.32494	1.90995	2.85789	2.00428	2.35695
Lrpap1	NM_013587	chr5:35434155-35448346	-	low density lipoprotein receptor-related protein associated protein 1 (Lrpap1), mRNA	2	1	0.348044	3.13679	3.26904	2.98745	3.19562	3.66594	3.88566	3.63528	3.70134	3.61635	3.94697	3.74528	3.70935	3.81462	3.53703	3.9451	3.27175	3.94484	3.58596	3.73248	3.39642	4.03446	3.71524	3.81698	3.61257	3.91755	3.73134	3.83969	4.08763	3.83557	3.99084	3.61179	3.52218	3.98885	4.16988	4.34163	4.35778	4.32257	4.32682	4.00715	4.1758	4.22988	4.17982
Lrrc14	NM_145471	chr15:76541170-76545521	+	leucine rich repeat containing 14 (Lrrc14), mRNA	1	2	0.418638	1.10033	1.29772	1.51496	1.58808	1.99565	1.98279	1.6531	1.79401	1.77681	1.79196	1.82718	1.47872	1.82244	0.559775	1.796	0.0783673	2.13928	0.524908	1.74485	-0.329061	1.72061	0.233857	1.94417	-0.605875	1.82598	-0.172675	1.7674	0.723981	1.93523	0.493504	1.62717	1.72432	1.77623	1.9463	2.38447	2.32593	2.40037	2.0284	1.89932	2.08925	1.94878	2.06948
Lrrc45	NM_153545	chr11:120575267-120582441	+	leucine rich repeat containing 45 (Lrrc45), mRNA	2	1	0.390049	1.15662	1.02483	1.14973	1.0913	1.36314	1.23062	1.46566	1.2193	1.23677	1.14416	1.46114	0.976423	1.62802	0.81492	1.6845	0.330163	1.59545	0.629028	1.46833	0.37585	1.99684	0.631085	1.78147	0.438733	1.85961	0.688236	1.6263	1.45305	1.56375	1.54927	1.02827	1.12399	1.94712	1.86777	1.92256	2.10458	2.07787	2.22111	1.78493	2.2163	1.96635	2.12243
Lrrc56	NM_001172064	chr7:148380029-148395954	+	leucine rich repeat containing 56 (Lrrc56), transcript variant 1, mRNA	1	2	0.161932	0.0460888	0.0411461	0.509191	0.572025	0.363655	0.341635	0.896329	0.24386	0.903424	-0.218107	0.581464	-0.532049	0.815363	-0.916164	0.891257	-1.63438	0.971323	-0.968395	0.758521	-1.93952	1.24288	-1.92863	1.18983	-1.40373	1.15749	-1.81981	0.983825	-0.526238	1.15873	-0.955894	0.444168	0.752912	0.789171	0.803201	1.26791	1.08471	1.15079	1.44105	0.68633	1.14843	0.930628	1.43082
Lrsam1	NM_199302	chr2:32780735-32816775	-	leucine rich repeat and sterile alpha motif containing 1 (Lrsam1), mRNA	1	2	0.383782	1.34836	0.919271	1.46738	1.75477	2.03522	2.05428	1.96872	2.28497	2.07413	2.36004	2.1937	2.36585	2.44273	1.96727	2.4258	1.47885	2.40946	1.9888	2.22661	1.53502	2.56433	1.54183	2.19605	1.46633	2.4843	1.56207	1.86685	1.44088	2.48507	1.18341	1.56632	2.20655	2.54966	2.56224	2.8928	2.74603	3.00786	2.95176	2.44486	2.66367	2.57083	2.8713
Lrtm1	NM_176920	chr14:29831394-29846828	+	leucine-rich repeats and transmembrane domains 1 (Lrtm1), mRNA	1	2	0.302895	0.622651	-1.46351	-0.783781	-0.817415	-0.599342	1.22331	0.78178	1.37037	0.603443	1.73801	1.1717	1.73378	1.33715	1.11639	1.36487	0.928296	1.38466	0.90808	0.365789	0.815897	2.26375	1.21807	2.31874	0.670166	2.03426	0.832236	1.97137	-1.15023	2.43033	-1.3127	1.0024	2.04	2.42868	2.26657	3.41868	2.87248	2.81254	2.46229	2.0463	3.16537	2.61108	2.97523
Lsm10	NM_138721	chr4:125773897-125775828	+	U7 snRNP-specific Sm-like protein LSM10 (Lsm10), transcript variant 1, mRNA	2	1	0.298443	2.65494	2.64903	2.47223	2.73934	2.91436	3.26187	3.11818	2.51747	3.1532	2.39916	2.90578	1.91192	3.08573	1.17519	3.19315	1.16567	3.02353	1.41476	3.28601	1.04849	3.23692	1.23484	3.06555	1.70983	2.9774	1.50223	2.98118	3.2428	3.09264	2.2787	2.96016	2.5756	3.55901	3.18643	3.17211	2.98351	2.98999	3.12798	2.83601	3.19309	3.26587	3.04732
Macrod1	NM_134147	chr19:7131258-7272552	+	MACRO domain containing 1 (Macrod1), mRNA	1	2	0.610145	3.70869	3.61285	3.15716	3.4153	3.72373	4.4774	3.99473	4.06203	4.04499	4.9139	3.88007	5.11666	4.09445	4.58789	4.14687	2.62603	4.03582	2.11563	4.22316	1.21365	3.78212	0.603114	4.06761	-0.740893	4.44719	-0.580604	4.31669	0.164853	4.40399	-0.0274048	4.38323	3.87668	4.89191	5.18395	5.23749	5.61463	4.68056	4.61129	3.55343	4.41024	4.04648	4.66251
Magee1	NM_053201	chrX:102315735-102319250	+	melanoma antigen, family E, 1 (Magee1), mRNA	2	1	0.462819	-0.702313	-0.693048	-0.80445	-0.599969	-0.0239609	-0.512288	-0.270069	-0.763771	-0.105824	-1.34038	-0.0773818	-0.867363	-0.238326	-1.39443	-0.414316	-1.54114	-0.235724	-1.09503	-0.664964	-1.66248	0.151204	-1.2473	0.166507	-1.20065	0.128575	-1.26981	-0.877854	-0.140632	-0.0395798	-0.531712	-1.05432	-1.3882	-0.692562	-0.137197	0.2487	-0.00225344	0.176436	-0.262858	-0.419781	0.0608574	-0.0754855	0.00940833
Magix	NM_018832	chrX:7250292-7258215	-	MAGI family member, X-linked (Magix), transcript variant 1, mRNA	1	2	0.578233	1.65858	1.87887	1.33018	1.79083	2.07293	2.57317	2.03768	2.24267	2.04824	2.30872	2.01348	2.18282	2.21896	1.67545	2.24838	0.802697	2.23342	0.531576	2.24525	0.556761	2.55062	0.659794	2.33071	0.592482	2.48325	0.619074	2.45835	0.295403	2.48061	0.142292	2.53194	2.27984	2.77151	3.0881	3.26834	3.01612	2.85304	2.9151	2.2272	2.81441	2.53709	2.79747
Maob	NM_172778	chrX:16286407-16394492	-	monoamine oxidase B (Maob), mRNA	1	2	0.315216	5.74173	5.75981	5.49515	5.77014	6.47617	6.76073	6.49362	6.71258	6.71841	7.19256	6.78331	7.37495	7.04451	7.22755	7.1596	6.88574	6.98172	6.67214	6.90083	6.81904	6.9917	6.98226	6.76524	6.80995	6.88746	6.28491	6.74973	5.36623	6.88044	6.12397	7.06482	6.73931	7.30043	7.63989	7.68051	7.71972	7.80501	7.62781	7.3264	7.51065	7.28154	7.60928
Map1lc3a	NM_025735	chr2:155102100-155103809	+	microtubule-associated protein 1 light chain 3 alpha (Map1lc3a), transcript variant 1, mRNA	2	1	0.586891	3.94177	3.75369	4.05966	3.7286	4.4737	3.46482	4.42258	2.38623	4.53615	1.50017	4.32292	1.25871	4.49689	1.68339	4.3249	1.98713	4.47625	2.28258	4.56586	2.35887	3.94575	2.45895	4.10625	2.9694	4.33768	2.86249	4.33407	4.86998	4.48474	4.42744	4.07501	3.8656	3.55196	3.65227	3.75239	3.93846	4.0511	3.99754	3.4313	4.01095	4.06243	4.20709
Map3k10	NM_001290528	chr7:28441394-28459600	-	mitogen-activated protein kinase kinase kinase 10 (Map3k10), mRNA	2	1	0.152567	0.538489	0.609493	0.808169	0.935972	1.19649	0.998072	1.21644	0.805138	1.2242	0.218884	1.21478	-0.669921	1.14627	-1.43341	1.21353	-1.80904	1.31935	-1.21869	1.16994	-1.46791	1.34132	-0.99615	1.147	-0.840528	1.03774	-0.700345	1.08972	0.145942	1.14501	0.0135209	1.10356	1.08995	0.827957	1.16005	1.34013	1.31407	1.62663	1.2325	0.915077	1.33021	1.46759	1.26695
Map3k13	NM_172821	chr16:21892042-21931950	+	mitogen-activated protein kinase kinase kinase 13 (Map3k13), mRNA	2	1	0.209652	1.17963	1.10201	2.28369	1.68763	3.2914	1.92024	3.29226	2.45219	3.40177	2.53971	3.75798	2.76919	3.64488	3.41795	3.79247	3.09898	3.76208	3.23647	3.07226	2.95924	4.10408	3.65687	3.88039	3.46551	3.95677	2.93499	2.46626	2.77785	3.91364	2.67364	1.19705	3.37559	3.20397	2.85065	3.58681	2.94909	4.51438	4.62074	4.14397	3.89659	3.34901	3.89903
Mapk1ip1	NM_001045483	chr7:146027501-146037950	-	mitogen-activated protein kinase 1 interacting protein 1 (Mapk1ip1), transcript variant 1, mRNA	2	1	0.262206	1.51567	1.42973	1.43595	1.58547	1.73536	1.51934	1.80283	1.57695	1.79111	1.71638	2.1304	1.81484	2.38729	1.7248	2.3662	1.07715	2.32355	1.41426	2.32658	1.18481	2.7808	1.59755	2.22404	0.79653	2.34822	1.0692	2.53822	2.17385	2.416	1.8152	1.95711	2.07739	2.53022	2.69353	2.93488	2.60822	3.17008	2.87228	2.82505	2.79285	2.76846	2.92454
Mapkapk2	NM_008551	chr1:132950281-132994120	-	MAP kinase-activated protein kinase 2 (Mapkapk2), mRNA	2	1	0.469615	3.99932	4.18337	5.16643	4.38278	6.1826	4.48395	6.33909	4.67759	6.61083	4.92259	6.28203	5.04817	6.65943	5.51889	6.29863	5.58486	6.4543	5.23717	5.48156	5.53476	6.70839	5.39725	6.04947	6.02187	6.16319	5.69508	4.51959	6.75721	6.6187	6.57322	4.49927	5.67026	5.27233	5.53272	5.81894	5.57176	7.42452	7.18323	6.18132	6.84717	5.22413	6.73471
March6	NM_172606	chr15:31385654-31460792	-	membrane-associated ring finger (C3HC4) 6 (March6), mRNA	1	2	0.105965	4.27872	4.3141	4.2911	4.7134	4.75931	4.97827	4.59057	5.02718	4.78682	5.126	4.87783	5.06145	4.95095	5.03329	5.05909	4.81049	5.05238	4.7481	4.87218	4.63703	5.07083	4.99644	4.98036	4.76201	5.09777	4.57411	4.83123	4.90211	5.11885	4.83478	4.75629	4.89643	5.25742	5.37063	5.62934	5.25737	5.5857	5.56436	5.2845	5.30226	5.37201	5.45232
Masp2	NM_001003893	chr4:147976653-147989589	+	mannan-binding lectin serine peptidase 2 (Masp2), transcript variant 1, mRNA	1	2	0.499412	7.67413	7.9002	7.62325	8.03816	7.97102	8.34765	7.87005	8.47142	7.82621	8.64855	8.0482	8.71288	8.00955	8.44739	8.18613	8.15832	8.17959	8.12654	8.17051	8.00264	8.41812	8.19481	8.24293	7.79929	8.30459	7.69029	8.18259	7.23741	8.2503	7.48435	8.08366	8.23778	8.54005	9.07596	9.19687	9.13726	9.13522	8.9841	8.59342	8.81064	8.52172	8.68664
Mccc2	NM_030026	chr13:100718487-100785594	-	methylcrotonoyl-Coenzyme A carboxylase 2 (beta) (Mccc2), mRNA	1	2	0.62005	4.42054	4.45821	4.17059	4.55259	4.69604	5.05298	4.68678	4.95326	4.70653	5.20016	4.80085	5.23185	4.90118	4.90144	5.00052	4.19084	4.84338	4.3912	4.80769	4.10806	4.90222	4.09053	4.82317	3.73758	5.14542	3.6406	4.89249	2.90835	5.02506	3.32905	5.01914	4.83565	5.38902	5.57993	5.70677	5.64086	5.50636	5.44525	4.92507	5.33794	5.07517	5.37387
Mcm10	NM_027290	chr2:4911770-4933837	-	minichromosome maintenance deficient 10 (S. cerevisiae) (Mcm10), transcript variant 2, mRNA	1	2	-0.0711886	3.56471	2.75501	2.46588	2.21395	3.26651	1.62887	3.29789	1.36831	2.91699	0.98498	3.27996	1.42363	3.16863	2.01359	2.88523	0.86978	3.1834	2.18629	2.97465	1.43421	3.17986	1.21213	3.08938	0.789032	3.121	1.66886	3.53555	1.41082	3.51166	1.4192	1.90159	1.02862	0.728583	0.145967	1.21919	1.22499	2.21511	2.53452	1.87289	1.47988	1.91287	2.21687
Mcts2	NM_025543	chr2:152512884-152513678	+	malignant T cell amplified sequence 2 (Mcts2), mRNA	2	1	0.371553	1.65363	1.83862	1.30291	1.08535	1.99333	1.67989	2.3027	0.459165	1.99593	0.135345	2.35197	-0.51568	2.32404	-0.478798	2.28787	-0.414805	2.37211	-0.371685	2.24718	-0.683518	2.45639	-0.0101436	2.04457	-0.844995	1.9832	0.103701	2.3179	1.2169	1.97	1.2083	1.81346	1.82346	1.82143	1.86605	2.47881	2.42616	2.99433	2.35591	2.0915	2.44142	2.61682	2.32082
Mdh1	NM_008618	chr11:21456695-21471937	-	malate dehydrogenase 1, NAD (soluble) (Mdh1), mRNA	1	2	0.331845	7.77892	7.88338	7.29165	7.6805	7.93823	8.00368	7.8567	7.41487	7.94653	6.95593	7.9572	6.34255	8.0803	6.225	8.20865	5.63498	8.08368	5.79796	8.08552	5.58911	8.17661	5.57467	7.94699	5.57028	8.17244	5.56614	8.06868	5.71033	8.12465	5.7368	8.34236	7.93822	8.30001	8.40263	8.44391	8.3973	8.67985	8.57656	7.86759	8.51328	8.37512	8.68948
Med25	NM_029365	chr7:52134756-52147736	-	mediator complex subunit 25 (Med25), mRNA	1	2	0.433294	2.77998	2.92221	3.0349	2.94506	3.75252	3.82862	3.67322	3.64933	3.69445	3.6446	3.80608	3.24165	3.77934	2.56242	3.69816	1.71399	3.90545	2.22826	3.42426	0.93667	3.87106	1.3929	3.59283	0.943884	3.80451	1.32935	3.51684	2.47852	3.83429	1.88701	3.19531	3.422	3.81175	4.03819	4.01893	3.91156	4.39365	4.02693	3.54106	4.11105	3.8911	4.22171
Megf8	NM_001160400	chr7:26102183-26150936	+	multiple EGF-like-domains 8 (Megf8), mRNA	2	1	0.688333	-0.291992	-0.223991	-0.117252	-0.382706	0.411525	-0.370613	0.368496	-0.377203	0.310757	-0.812484	0.62026	-0.8392	0.428305	-1.1399	0.745236	-0.834287	0.634202	-0.351956	0.348417	-0.768242	0.832693	0.212887	0.524052	-0.207736	0.873389	0.139603	0.449681	1.11392	0.714551	0.836974	-0.589181	-0.624441	0.0815627	0.605236	0.482239	0.610366	0.812152	0.923069	0.657889	1.02198	1.17715	0.948618
Men1	NM_008583	chr19:6335039-6340894	+	multiple endocrine neoplasia 1 (Men1), transcript variant 2, mRNA	1	2	0.544363	2.33756	2.38406	2.55697	2.85446	2.94786	3.55546	2.88009	3.53243	2.80553	3.72068	2.87006	3.54977	2.81878	3.01976	2.94663	2.88696	2.94932	3.05484	2.64881	2.50303	3.03877	2.82992	3.21676	2.20572	2.99317	2.21513	2.79374	1.80969	3.02128	1.97563	2.55348	3.03885	3.35342	3.47437	3.43238	3.34614	3.30996	3.33744	3.01133	3.26075	3.09449	3.07862
Metrn	NM_133719	chr17:25931516-25933990	-	meteorin, glial cell differentiation regulator (Metrn), mRNA	2	1	0.538669	0.350087	0.460887	0.555877	0.5031	1.87176	1.23688	2.3986	0.901089	2.41204	0.890536	2.26777	-0.152837	2.54555	0.235879	2.46428	0.48386	2.31206	1.03954	2.49457	1.04666	2.38162	0.441696	1.9815	1.28243	2.00623	0.918094	1.62725	1.98242	2.23165	1.48074	1.33005	0.792588	1.63588	1.4395	2.04682	1.92259	2.46151	2.32774	1.7279	2.54841	2.02962	2.46349
Mfsd12	NM_028657	chr10:80820315-80826780	+	major facilitator superfamily domain containing 12 (Mfsd12), mRNA	2	1	0.595772	0.533106	0.307598	0.793717	0.335916	1.36318	0.959257	1.35118	0.545271	1.55849	0.237721	1.36211	-0.0399936	1.55318	-0.451031	1.4145	-0.511736	1.54847	0.451	0.809543	-0.926887	1.62509	0.580673	1.63852	0.248343	1.42277	-0.120509	1.00328	1.72286	1.43848	1.35279	0.987762	1.31305	0.86175	1.882	2.03123	1.75902	1.77981	1.87222	1.81943	2.06375	2.12626	1.94561
Mfsd3	NM_027122	chr15:76531972-76534669	+	major facilitator superfamily domain containing 3 (Mfsd3), mRNA	1	2	0.391336	1.39739	1.44074	1.34195	1.29383	1.77876	1.82946	1.47809	1.37809	1.37396	0.763375	1.68758	0.644272	1.56818	0.151054	1.56538	-0.885938	1.72888	-0.274386	1.71321	-0.86939	1.38161	-0.991349	1.68374	-1.10129	1.33601	-0.839451	1.68506	-0.416388	1.57725	-0.186535	1.70255	1.33563	1.40622	1.68679	2.09073	1.35579	1.98734	1.6413	1.20846	1.71396	1.73916	1.68893
Mgme1	NM_001289630	chr2:144096640-144106963	+	mitochondrial genome maintainance exonuclease 1 (Mgme1), transcript variant 1, mRNA	2	1	0.435473	1.04436	1.07879	0.810149	1.37728	1.26811	1.49984	1.22159	1.2847	1.23777	0.733142	1.4502	0.919374	1.50524	0.567418	1.60012	0.843956	1.48459	0.977025	1.37721	0.628984	1.15151	0.767074	1.73338	0.901244	1.55859	1.27604	1.30271	1.30579	1.72013	1.47166	1.76843	1.87873	1.64593	1.71307	1.98503	1.85083	1.92085	1.84756	1.56298	1.96893	1.90544	1.69899
Mief2	NM_001009927	chr11:60541900-60546453	+	mitochondrial elongation factor 2 (Mief2), mRNA	1	2	0.352872	2.23412	2.32751	2.24629	1.81353	2.84574	2.70012	2.89477	2.4985	2.8079	2.68783	2.8232	2.01967	2.98247	2.18614	2.84235	1.34588	3.04235	1.01882	2.70145	1.4957	2.93285	1.06255	2.82683	0.9081	2.89135	0.523904	2.53035	1.88525	2.86919	1.57952	2.37994	2.85291	3.03237	3.03293	3.25718	2.84864	2.9842	3.09972	2.59541	3.05411	2.76185	2.8805
Mmachc	NM_025962	chr4:116375039-116380990	-	methylmalonic aciduria cblC type, with homocystinuria (Mmachc), mRNA	2	1	0.132299	2.59079	2.51454	2.41444	2.75839	2.90077	2.79461	2.79581	1.09327	2.79667	-0.595746	3.03241	-1.28054	2.99347	-2.35581	3.05127	-1.53254	3.14674	-1.26738	2.93951	-1.57379	3.17509	-1.7121	3.03099	-0.684767	2.91149	-0.948912	3.00529	0.0341037	3.01227	0.165517	2.71805	2.98963	2.88673	3.3487	3.33612	3.35188	3.64103	3.26386	2.69924	3.38614	3.14624	3.38472
Mmd2	NM_175217	chr5:143039435-143084706	-	monocyte to macrophage differentiation-associated 2 (Mmd2), mRNA	2	1	0.103783	0.831344	1.02959	4.37566	4.07956	5.6398	4.48156	5.97194	4.14857	6.32777	4.77023	6.46671	5.47654	6.65372	5.39172	6.63847	5.82268	6.81419	5.99424	6.54712	5.9883	7.28668	5.50692	6.74519	6.01447	6.7123	5.28766	5.79275	4.34957	7.02989	4.28208	3.10701	5.37101	5.7582	5.98848	6.20464	6.18364	7.21843	7.15205	6.59395	7.21652	6.52106	7.14938
Mon1a	NM_028369	chr9:107790460-107805470	+	MON1 homolog A (yeast) (Mon1a), mRNA	2	1	0.161125	1.84361	1.96252	2.26167	2.40394	2.68973	2.64848	2.53755	2.59315	2.50981	2.34932	2.488	1.68656	2.63756	1.3802	2.67317	1.19877	2.74925	1.39497	2.47485	1.17575	2.56608	1.58743	2.71781	1.62396	2.50685	1.5796	2.45954	2.59589	2.59717	1.73216	2.14675	2.67528	2.75468	2.80765	3.12049	2.79898	3.00971	2.94341	2.47552	2.99651	2.76808	2.873
Mospd3	NM_030037	chr5:138037875-138042287	-	motile sperm domain containing 3 (Mospd3), transcript variant 1, mRNA	1	2	0.469775	3.10726	3.34698	3.2972	3.8613	4.00112	4.84083	3.95203	4.5605	3.92353	4.74945	3.87038	4.60681	4.0779	4.29011	3.94764	3.92067	4.05801	3.98812	4.02138	3.90413	3.79279	3.77365	3.9922	3.52323	3.99898	3.01165	3.85863	3.54474	3.97566	3.1679	3.66575	3.95481	4.55406	4.5266	4.58407	4.67654	4.45075	4.17858	3.97755	4.23305	3.91303	4.03345
Mpc1	NM_018819	chr17:8476678-8490526	+	mitochondrial pyruvate carrier 1 (Mpc1), mRNA	2	1	0.549929	6.32308	6.28965	6.01551	5.86687	6.58966	6.30298	6.99062	6.16946	7.02582	6.31059	6.98946	6.12736	7.28867	6.07884	7.18374	6.08446	7.023	5.95031	7.13828	6.35767	7.16646	6.3772	6.81396	6.41607	7.04552	6.27668	6.78215	6.84012	7.07176	6.89217	7.647	7.00996	7.5324	7.49974	7.49249	7.16523	7.65752	7.71542	7.28172	7.81206	7.50571	7.64876
Mpi	NM_025837	chr9:57392075-57400559	-	mannose phosphate isomerase (Mpi), mRNA	1	2	-0.0789228	1.8993	1.90968	1.89906	2.0301	2.68724	2.5428	2.62974	2.25124	2.55385	1.64507	2.73893	0.463713	2.69791	0.425504	2.69905	0.4271	2.69226	0.856381	2.42235	0.106389	2.60442	0.759847	2.64832	0.286522	2.78075	0.236933	2.43165	1.53948	2.44674	1.41231	1.96371	2.15682	2.58227	2.75667	2.76739	2.88983	3.01539	2.68705	2.40966	2.98682	2.80747	2.68212
Mpnd	NM_026530	chr17:56148624-56156206	+	MPN domain containing (Mpnd), mRNA	1	2	0.542783	4.48408	4.56503	4.70129	4.89448	5.01024	5.05802	4.83501	5.05368	4.75526	4.92171	4.73066	4.62449	4.83643	4.24244	5.0145	4.28456	4.90814	4.42619	4.87096	3.90757	4.93161	3.82641	4.73412	3.47252	4.883	3.5444	4.87833	4.14911	4.85868	3.48247	4.92019	4.61797	4.91167	5.20646	5.1028	5.14003	5.01553	4.78992	4.53266	4.94461	4.79939	5.02822
Mpv17l2	NM_183170	chr8:73282548-73284820	-	MPV17 mitochondrial membrane protein-like 2 (Mpv17l2), mRNA	1	2	-0.0862414	2.5404	2.6282	2.48605	2.3129	3.07436	3.18022	2.94627	2.45932	3.01854	2.46935	3.1882	2.14772	3.14098	1.57801	3.23671	1.3559	3.16111	1.7714	3.1228	1.34545	3.23915	1.57377	2.89286	1.32073	2.78862	1.59175	3.02094	2.44499	3.0411	2.30914	2.9377	2.66832	3.04216	3.46798	3.62455	3.61865	3.57782	3.25799	2.60638	3.29699	3.33605	3.33179
Mrfap1	NM_026242	chr5:37186106-37187993	-	Morf4 family associated protein 1 (Mrfap1), mRNA	2	1	0.326073	5.59145	5.57526	5.61085	5.95173	6.25897	6.34581	6.11141	5.95206	6.03907	5.66932	6.17634	5.61646	6.33048	4.97884	6.37259	4.98956	6.3544	5.40532	6.33662	4.70305	6.2304	4.78343	5.9716	5.01768	6.14615	5.21814	6.03632	6.38743	6.16453	5.9238	6.11631	6.12055	6.46151	6.48939	6.60211	6.5018	6.69748	6.62611	6.13403	6.49877	6.35681	6.43241
Mrpl24	NM_026591	chr3:87723466-87727355	+	mitochondrial ribosomal protein L24 (Mrpl24), mRNA	1	2	0.142388	5.03296	5.01408	4.97218	5.56382	5.35225	5.76742	5.25871	5.44013	5.1557	4.59658	5.23597	3.75081	5.45039	2.95983	5.43203	2.98671	5.43746	3.25971	5.41382	2.97767	5.36789	2.87767	5.33175	2.76003	5.44523	3.20255	5.23306	4.22036	5.27195	3.9828	5.40312	5.564	5.84709	5.60153	5.8195	5.66482	5.81187	5.62006	5.05578	5.60455	5.52292	5.62381
Mrpl34	NM_053162	chr8:73988825-73989652	+	mitochondrial ribosomal protein L34 (Mrpl34), mRNA	1	2	0.486738	4.27858	4.27726	4.0314	4.04217	4.65318	4.40431	4.51266	4.10879	4.34893	3.99375	4.42574	3.88871	4.48077	3.12261	4.41223	2.55238	4.60406	2.89924	4.42634	1.39774	4.4554	1.37444	4.4278	1.39084	4.18677	0.929229	4.22198	2.16414	4.3563	2.15934	4.34234	4.3606	4.42959	4.30102	4.62027	4.64156	4.48743	4.42277	3.87929	4.83891	4.10172	4.68178
Mrpl54	NM_025317	chr10:80727467-80729671	-	mitochondrial ribosomal protein L54 (Mrpl54), mRNA	1	2	0.384388	3.97571	4.04518	4.0524	4.5146	4.43079	4.82183	4.45045	4.81837	4.20693	4.55717	4.37949	4.06397	4.54365	3.13737	4.41263	2.76068	4.50638	2.91952	4.41057	1.95335	4.75146	1.9371	4.424	1.86813	4.16498	1.85331	4.27141	3.67962	4.26641	3.18756	4.52625	4.69237	5.15469	4.8615	5.10016	4.99993	4.95802	4.91724	4.43996	4.80426	4.72803	4.86236
Mtch1	NM_019880	chr17:29469021-29484849	-	mitochondrial carrier homolog 1 (C. elegans) (Mtch1), mRNA	2	1	0.370748	4.15671	4.10192	4.04657	4.34192	4.62265	4.98159	4.72532	4.80428	4.74498	4.88882	4.75648	4.80094	4.88873	4.48522	4.90028	4.23149	4.89484	4.32172	4.86709	4.32486	5.08084	4.49016	4.78235	4.39057	4.85916	4.42345	4.70822	5.30578	4.86019	5.23195	4.80358	4.80313	5.11849	5.33965	5.48765	5.38959	5.47144	5.39889	5.04153	5.23057	5.17866	5.18705
Mtg1	NM_199301	chr7:147323463-147336685	+	mitochondrial GTPase 1 homolog (S. cerevisiae) (Mtg1), mRNA	2	1	0.509658	2.56463	2.31474	2.32162	2.56068	2.68556	2.85522	2.74485	2.75424	2.63335	2.57336	2.86229	2.46178	2.75863	2.07232	2.78587	1.92591	2.92767	2.14546	3.12367	1.76642	3.04744	2.22768	2.58269	2.16569	3.10137	2.62618	2.99769	3.28996	2.84222	3.19335	2.72039	2.59713	3.22622	3.13023	3.30074	2.99018	3.35721	3.17939	2.67917	3.08932	2.91705	3.18838
Mup1	NM_001163011	chr4:60510885-60514832	-	major urinary protein 1 (Mup1), transcript variant 1, mRNA	1	2	0.347132	12.5806	12.8776	12.1342	11.1827	11.8202	11.3305	11.3541	10.8468	11.1736	10.0427	11.2086	8.24401	10.5016	9.60361	10.1397	9.38752	9.82728	6.5765	10.3553	8.24419	7.57184	7.37455	10.5438	7.48284	10.2182	8.67787	11.0167	7.44921	10.141	6.10937	10.2955	9.63985	6.48233	6.69012	5.59431	5.36668	5.35172	5.80877	4.62978	6.58216	8.24761	7.34944
Mup14	NM_001199999	chr4:60961069-60965030	-	major urinary protein 14 (Mup14), mRNA	1	2	0.332515	12.2828	12.4252	11.5528	10.2642	10.9371	10.6131	10.5838	10.0727	10.3069	9.1272	10.4455	7.16702	9.62595	8.84508	8.91834	8.40699	8.46804	5.47523	8.94367	7.02742	5.32271	6.0557	9.59172	6.22521	8.81218	7.56266	9.793	5.92162	8.67277	5.29453	7.84323	7.20279	4.38638	4.16935	3.61004	3.12224	2.61495	3.46617	2.28765	3.97741	5.77504	4.96715
Mup17	NM_001200006	chr4:61252963-61256864	-	major urinary protein 17 (Mup17), mRNA	1	2	0.326473	12.3594	12.7123	12.0455	10.9787	11.5479	11.0083	11.0181	10.4757	10.9671	9.68331	11.0204	7.97157	10.1653	9.29305	9.81388	8.99951	9.53889	6.40748	10.0121	7.87409	7.36746	7.23171	10.4207	7.31617	9.95653	8.54805	10.8934	7.3912	9.90641	6.03496	9.91534	9.31415	6.28531	6.4859	5.44372	5.26379	5.21143	5.72686	4.61944	6.4595	8.02409	7.16871
Mup19	NM_001135127	chr4:61439362-61443258	-	major urinary protein 19 (Mup19), mRNA	1	2	0.346317	12.752	13.1135	12.3277	11.6178	12.1322	11.6537	11.6177	11.214	11.5033	10.4752	11.4653	8.78118	10.8227	9.94886	10.5932	9.81866	10.2975	7.18961	10.7127	8.71073	8.35559	8.03733	10.7805	8.10578	10.7328	9.28094	11.3978	8.09988	10.6315	6.7624	11.0973	10.4017	7.28064	7.54016	6.34389	6.17033	6.18869	6.63353	5.44485	7.38937	9.0464	8.14643
Mup21	NM_001009550	chr4:61808866-61811875	-	major urinary protein 21 (Mup21), mRNA	1	2	0.0560102	7.87722	8.61644	7.20528	6.72069	6.80729	6.31188	6.24072	5.66614	6.10053	4.91653	5.32541	3.82438	5.3178	4.88663	5.14394	5.82397	4.83221	5.63189	5.74501	5.79629	4.92876	6.10699	6.3529	5.98246	5.53358	6.04956	5.71311	4.47981	5.4441	4.96895	4.49504	2.88656	2.5127	1.09424	1.73267	1.4902	2.78255	4.67056	3.77962	3.8484	3.33647	3.18306
Mup3	NM_001039544	chr4:61744511-61748346	-	major urinary protein 3 (Mup3), mRNA	1	2	0.19523	12.7889	12.8132	12.1698	11.6976	12.0655	11.5006	12.1311	11.2421	12.2071	10.4505	11.9925	9.12214	11.8972	10.3066	11.9273	10.8067	11.7405	10.0122	12.1507	10.3821	10.6279	10.083	12.4008	10.4869	12.3869	10.5085	12.6699	9.51174	12.3933	9.01231	11.4246	10.0563	8.04061	7.37287	7.26488	7.16985	6.3444	8.15502	7.91412	9.34086	10.299	9.29253
Mup7	NM_001134675	chr4:60079341-60083347	-	major urinary protein 7 (Mup7), mRNA	1	2	0.332713	13.0692	13.0689	12.2438	11.0089	11.7161	11.2733	11.4533	10.7762	11.2762	9.72345	11.3375	7.71645	10.4871	9.38424	9.71475	8.92769	9.25369	5.60508	10.1589	7.4505	3.3331	6.03512	11.0987	6.22283	9.90267	7.8308	11.0787	6.13973	9.75788	4.93241	5.06059	4.91724	3.27743	2.18199	2.80751	1.93152	-0.539185	0.957696	0.63475	1.26771	2.4147	1.92623
Mup8	NM_001134676	chr4:60231493-60235471	-	major urinary protein 8 (Mup8), mRNA	1	2	0.348089	11.9727	12.2869	11.5278	10.7044	11.281	10.822	10.7626	10.3495	10.6341	9.55748	10.6323	7.83895	9.97356	9.07789	9.68882	8.9099	9.39647	6.19148	9.85934	7.78949	7.31298	6.96084	9.90061	7.0883	9.73594	8.25957	10.4617	7.07781	9.68248	5.80177	10.0311	9.32569	6.17672	6.43425	5.30605	5.08729	5.09725	5.54312	4.35914	6.31729	7.98281	7.10467
Mup9	NM_001281979	chr4:60430919-60434824	-	major urinary protein 9 (Mup9), mRNA	1	2	0.341549	12.2204	12.611	11.823	11.1473	11.6288	11.1668	11.0996	10.7088	11.0283	9.97513	10.99	8.31756	10.3445	9.49954	10.1509	9.32352	9.88823	6.79048	10.2891	8.25993	7.98918	7.63747	10.2681	7.71161	10.2643	8.86659	10.9619	7.73756	10.2275	6.42961	10.6981	9.95707	6.84962	7.17885	6.01592	5.83405	5.85515	6.33332	5.16305	7.07202	8.66774	7.82705
Mus81	NM_027877	chr19:5482840-5488336	-	MUS81 endonuclease homolog (yeast) (Mus81), mRNA	1	2	0.0755721	1.09065	1.2965	1.29924	1.23206	1.6023	1.47913	1.50829	1.16493	1.54034	1.35714	1.64153	0.777755	1.69857	0.484619	1.70727	-0.0177319	1.87667	0.328864	1.50381	-0.671115	1.95732	-0.367096	1.79788	-0.345707	1.79409	-0.100905	1.56973	1.12295	1.69139	0.812596	1.50657	1.51983	1.95425	1.89066	2.14323	2.23652	2.46272	2.03938	1.65549	2.01047	1.91496	1.84455
Myg1	NM_021713	chr15:102162140-102168569	+	melanocyte proliferating gene 1 (Myg1), mRNA	1	2	0.404155	2.54899	2.67108	2.54913	2.77279	3.18601	3.27639	3.30727	3.09272	2.91111	2.89412	3.16284	2.90946	3.30144	2.34602	3.30026	1.96703	3.28882	2.28406	3.06113	1.46053	3.40599	1.66522	3.09937	1.42077	3.30244	1.53622	3.20029	2.30024	3.14949	2.16036	3.02011	2.85941	3.43155	3.50187	3.7313	3.60273	3.53476	3.75024	3.29628	3.50951	3.44854	3.59788
Naa60	NM_029090	chr16:3884619-3904781	+	N(alpha)-acetyltransferase 60, NatF catalytic subunit (Naa60), transcript variant 1, mRNA	1	2	0.119507	4.70096	4.73139	4.59135	4.70787	5.09611	5.11147	5.01069	4.77731	5.07184	4.81213	5.05921	4.79088	5.13672	4.60311	5.13001	4.12479	5.24202	4.3126	5.0235	4.25346	5.22408	4.50856	5.26901	4.405	5.24543	4.34568	4.96501	4.63252	5.13359	4.51652	5.0065	4.99933	5.10908	5.36506	5.55306	5.32636	5.51173	5.48064	5.05285	5.33732	5.21498	5.37678
Nabp2	NM_027257	chr10:127838451-127846852	-	nucleic acid binding protein 2 (Nabp2), mRNA	2	1	0.383308	4.03099	4.13323	4.03811	4.04001	4.7207	4.66466	4.64044	4.63053	4.508	4.67641	4.63078	4.42508	4.71354	4.16688	4.71788	4.16714	4.75707	4.11765	4.465	3.77233	4.77565	4.20481	4.64236	4.32693	4.67329	4.18729	4.5633	5.04972	4.57875	4.58969	4.42008	4.49004	4.86238	5.00635	5.12151	5.07524	5.14739	4.98926	4.48205	5.01772	4.84888	4.97043
Naglu	NM_013792	chr11:100931408-100938985	+	alpha-N-acetylglucosaminidase (Sanfilippo disease IIIB) (Naglu), mRNA	2	1	0.330385	2.72599	2.9622	2.78136	2.93268	3.45994	3.67261	3.49707	3.34857	3.45021	3.31447	3.3432	3.01581	3.38099	2.43125	3.52552	2.50482	3.47794	2.70786	3.42546	2.28159	3.63021	2.53161	3.33359	2.58656	3.53685	2.85199	3.2871	3.76463	3.49675	3.07826	3.26919	3.10773	3.78675	4.07859	4.20313	4.05967	3.98417	4.06975	3.4516	4.0728	3.80906	4.05559
Nat6	NM_019750	chr9:107482501-107486379	+	N-acetyltransferase 6 (Nat6), mRNA	2	1	0.0360717	3.77786	3.8194	4.41699	4.60027	4.45389	4.28174	4.43541	4.46302	4.37683	4.10009	4.41101	4.20179	4.49684	3.9137	4.53596	3.39289	4.6765	3.64426	4.65772	3.34412	4.84121	3.6924	5.00072	3.77301	4.54125	3.44623	4.59761	4.19889	4.80361	4.13692	4.21396	5.13078	4.75099	4.78024	5.08447	4.94644	5.00694	5.01443	4.59846	4.99897	4.67679	4.69846
Nde1	NM_001285503	chr16:14163368-14193016	+	nuclear distribution gene E homolog 1 (A nidulans) (Nde1), transcript variant c, mRNA	2	1	0.580894	2.23653	2.02378	2.51021	2.55546	2.76378	2.45832	2.98362	2.35499	2.7901	2.28959	3.04111	2.35035	3.19174	2.4548	3.14821	2.5424	2.93301	2.85709	2.59785	2.3175	3.44993	2.78555	3.10646	2.74367	2.95089	2.83131	2.70837	3.44262	2.91695	3.21177	2.51614	2.89026	2.64817	2.83287	3.32543	3.07864	3.75666	3.36608	3.21591	3.30938	3.42443	3.0512
Ndrg2	NM_013864	chr14:52524946-52533163	-	N-myc downstream regulated gene 2 (Ndrg2), transcript variant 1, mRNA	1	2	0.325906	8.65403	8.74047	8.47315	8.92907	9.02201	9.51805	8.98198	9.46898	9.12643	9.71363	9.08335	9.65176	9.26962	9.49137	9.40772	8.79817	9.41581	8.81168	9.33489	9.03075	9.3197	9.07302	9.27734	9.09859	9.40362	9.07743	9.36549	8.7565	9.4416	9.10435	9.55652	9.31637	9.81098	9.98614	10.1174	9.86195	9.88254	9.94143	9.49111	9.62956	9.6583	9.79684
Ndufa13	NM_023312	chr8:72418081-72426457	-	NADH dehydrogenase (ubiquinone) 1 alpha subcomplex, 13 (Ndufa13), mRNA	1	2	0.583431	5.71541	5.74037	5.30064	5.59305	5.77023	6.22557	6.16549	6.39827	6.01528	6.49754	6.04935	6.12838	6.16262	5.46283	6.11185	4.80609	6.11189	4.61212	6.10868	3.90791	6.09743	3.56731	6.01559	3.47014	6.04163	3.48655	6.03215	4.009	6.12949	4.16095	5.96572	5.82638	6.49129	6.61357	6.59331	6.61707	6.54324	6.41189	5.81592	6.42526	6.19729	6.46263
Ndufa3	NM_025348	chr7:3568975-3571763	+	NADH dehydrogenase (ubiquinone) 1 alpha subcomplex, 3 (Ndufa3), mRNA	1	2	-0.0220665	6.58347	6.48473	6.25003	6.54338	6.76319	6.70669	6.81045	5.91923	6.70726	4.86141	6.85205	3.53581	6.98715	3.25483	6.86596	3.48994	6.89113	3.81152	7.00737	3.47503	6.7893	3.31399	6.67043	3.54853	6.70588	3.43992	6.72514	4.94787	6.8299	4.49887	6.83079	6.68588	6.87198	6.86172	6.93355	7.05797	7.20933	6.82898	6.34599	6.95661	6.78476	7.06249
Ndufaf3	NM_023247	chr9:108468196-108469673	-	NADH dehydrogenase (ubiquinone) 1 alpha subcomplex, assembly factor 3 (Ndufaf3), mRNA	1	2	-0.00197146	2.30732	2.24229	2.35092	2.1314	2.97328	2.54482	2.56337	1.53387	2.51523	1.58684	2.9667	0.176248	2.92113	-0.777019	2.89212	-0.474716	3.14426	-0.388372	2.90999	-0.0562503	2.68248	0.23957	2.35616	-0.433261	2.92327	0.150492	2.77434	0.573584	2.54081	0.789716	2.61136	2.84772	2.68575	3.09571	3.33805	3.22769	3.51095	3.10037	2.46884	2.93076	3.07981	3.2315
Ndufs8	NM_144870	chr19:3908863-3912774	-	NADH dehydrogenase (ubiquinone) Fe-S protein 8 (Ndufs8), transcript variant 1, mRNA	1	2	0.468434	5.0421	5.18658	4.59888	5.26576	5.45014	6.11689	5.41659	6.09729	5.33544	6.40037	5.56238	6.42596	5.66303	6.11273	5.60731	5.87406	5.4702	5.87331	5.58829	5.49969	5.54857	5.35531	5.45599	5.00932	5.53055	4.93209	5.41529	4.88353	5.45496	4.59932	5.61738	5.38624	6.01902	6.25972	6.21353	6.19366	5.95601	5.83185	5.49397	5.89451	5.63046	5.84765
Neurl4	NM_001013414	chr11:69715318-69727326	+	neuralized homolog 4 (Drosophila) (Neurl4), transcript variant 1, mRNA	2	1	0.250126	1.39443	1.36931	1.06396	1.25056	1.52	1.04979	1.3292	1.07741	1.34768	0.557308	1.62664	0.411009	1.53668	-0.338757	1.58492	-0.653888	1.8619	0.0205084	1.40627	-0.905263	2.04042	0.0790692	2.02861	0.016981	1.69137	0.0568531	1.67829	0.86656	1.77037	0.884773	1.47371	1.63751	1.52593	1.79268	2.15371	1.97263	2.5151	2.24898	1.79756	2.11196	2.03431	1.8551
Nfia	NM_010905	chr4:97444317-97785567	+	nuclear factor I/A (Nfia), transcript variant 2, mRNA	2	1	0.198613	1.60009	1.453	2.13565	2.30802	2.48762	2.36935	2.3754	2.26376	2.51266	2.39512	2.669	2.41972	2.81417	2.40916	2.73446	2.36939	2.62618	2.15705	2.53599	2.14945	2.76897	2.42227	2.67167	2.34587	2.61066	2.0623	2.25343	2.50886	2.58554	2.42469	2.2967	2.39225	2.64028	2.66115	2.85901	2.60297	3.24639	2.96853	2.68191	2.96182	2.92024	2.80738
Nicn1	NM_025449	chr9:108192788-108198827	+	nicolin 1 (Nicn1), mRNA	1	2	0.409294	2.52283	2.63199	2.81756	3.23821	3.49413	3.56626	3.46292	3.28177	3.60572	3.19105	3.42636	2.76606	3.6862	2.08439	3.63876	1.52807	3.56794	2.06464	3.37232	1.60015	3.68524	1.54779	3.45049	1.13211	3.43944	1.34791	3.23972	1.9582	3.54088	1.97383	3.03061	3.25153	3.44018	3.97234	3.94182	3.87372	3.8918	3.6487	3.04294	3.65238	3.55553	3.74097
Nlrx1	NM_001163743	chr9:44060796-44076270	-	NLR family member X1 (Nlrx1), transcript variant 1, mRNA	2	1	0.512143	1.11126	1.2751	1.09526	1.03326	1.76717	1.69599	1.47785	1.1836	1.66559	0.98671	1.87879	0.679058	1.68494	0.428731	1.76069	0.105402	1.78837	0.484972	1.49551	0.294719	1.94009	1.1789	1.55979	0.475203	1.95486	1.05519	1.6368	1.7575	1.74746	1.36346	1.30398	1.04114	1.37503	2.0894	2.13567	2.04953	2.15813	1.97918	1.7819	2.26157	2.17891	2.06372
Nop10	NM_025403	chr2:112102083-112103055	+	NOP10 ribonucleoprotein (Nop10), mRNA	1	2	0.335181	5.05527	5.04082	4.74282	4.92297	5.37508	5.17308	5.31523	4.98712	5.25837	5.05261	5.26417	4.81812	5.44619	4.35312	5.34961	4.12871	5.29761	4.31721	5.3955	3.70945	5.40562	3.55827	5.21288	3.53785	5.14311	3.89225	5.10954	4.2949	5.13124	4.49616	5.22051	4.80644	5.37338	5.29325	5.37494	5.27063	5.54663	5.46709	4.98535	5.48285	5.11168	5.43669
Nphp1	NM_016902	chr2:127566468-127614627	-	nephronophthisis 1 (juvenile) homolog (human) (Nphp1), transcript variant 1, mRNA	2	1	0.637173	-0.233191	0.061109	-0.161794	0.0116397	0.953975	0.126253	0.538733	-0.652193	0.415762	-0.91992	0.934705	-1.47604	0.819472	-1.59612	1.18821	-1.34704	1.18398	-0.878943	0.575725	-1.71747	1.32632	-0.662847	0.857435	-0.877472	1.17358	-0.118671	0.899841	1.12262	1.00221	0.531972	0.784852	0.840945	1.10157	1.21329	1.4336	1.32275	1.6584	1.60291	1.24842	1.55401	1.95301	1.90012
Nprl2	NM_018879	chr9:107444540-107448037	+	nitrogen permease regulator-like 2 (Nprl2), mRNA	1	2	0.152453	2.61591	2.38334	2.3975	2.49496	2.87023	2.66565	2.88476	2.33991	2.67636	1.81373	2.79116	0.455437	2.96366	-0.232899	2.93236	-0.0028725	3.06584	0.320277	2.89252	-0.56604	3.0462	-0.348279	2.86951	-0.379625	2.88497	-0.222365	2.686	0.845392	2.95405	0.703871	2.70966	2.73882	2.79927	3.18195	3.29583	3.10894	3.49696	3.20362	2.65808	3.04554	3.02044	3.04073
Nras	NM_010937	chr3:102862208-102871837	+	neuroblastoma ras oncogene (Nras), mRNA	2	1	0.644269	1.81911	2.04934	2.03891	1.88415	2.48394	1.50889	2.41058	1.54694	2.41946	1.33504	2.78346	1.3879	2.83364	1.52923	2.97088	2.1796	2.84094	2.02852	2.71533	1.64196	3.20417	2.31953	2.64694	2.28014	2.84968	2.102	2.63508	3.32082	2.68218	3.04908	2.35567	2.4073	2.47257	2.60442	3.15408	2.90502	3.34207	3.44557	3.14437	3.08188	3.29963	3.01606
Nrbp2	NM_144847	chr15:75916024-75920443	-	nuclear receptor binding protein 2 (Nrbp2), mRNA	1	2	0.124641	3.25143	3.29079	3.93812	3.79361	3.51757	2.85098	3.41023	2.90705	3.20956	2.13281	3.22384	1.52964	3.26716	1.60314	3.27206	1.82385	3.3196	2.16794	3.30959	0.926035	3.38629	1.44531	3.42042	0.770029	3.33227	1.14374	3.54351	2.42284	3.23794	1.51857	3.24722	3.28473	3.15456	2.81464	2.48928	2.25142	3.02625	3.1024	2.46066	2.67472	3.01591	2.96743
Nt5c3b	NM_026561	chr11:100283635-100302403	-	5'-nucleotidase, cytosolic IIIB (Nt5c3b), transcript variant 2, mRNA	2	1	0.625318	-0.501823	-0.136999	-0.181214	-0.344432	1.15664	0.373846	0.887042	0.104359	0.805556	0.2589	0.888344	-0.198713	1.13739	-0.245667	1.56294	0.0546909	1.42823	0.408554	0.884942	0.0286334	1.61969	0.153125	0.970191	0.531139	1.35509	0.82333	0.919528	1.79971	0.948395	1.62012	0.668032	0.284714	1.10022	1.63876	1.58123	1.95072	2.20006	1.84383	1.81248	2.01133	1.79862	1.83729
Ntan1	NM_010946	chr16:13819370-13835543	+	N-terminal Asn amidase (Ntan1), mRNA	2	1	0.62086	2.4115	2.43367	2.26688	2.1013	2.95124	2.41922	2.90087	1.62247	2.9618	1.66506	3.17312	1.56445	3.12891	1.18624	3.29792	1.18794	3.22174	1.68261	3.17475	1.62639	3.10339	2.21472	2.94925	1.78284	2.98479	2.16711	3.05897	3.01097	3.08452	2.77814	3.33904	2.55956	3.1581	3.37296	3.74837	3.66195	3.87168	3.54588	3.34245	3.42741	3.58358	3.57026
Nthl1	NM_008743	chr17:24769627-24775783	+	nth (endonuclease III)-like 1 (E.coli) (Nthl1), mRNA	2	1	0.207797	1.22938	1.24729	0.874409	1.20212	1.49661	1.20822	1.41967	1.15613	1.52063	0.796324	1.36401	0.739138	1.46333	0.116673	1.60907	-0.262638	1.58363	-0.274398	1.53461	-0.279306	1.39547	0.25551	1.89099	0.430599	1.93923	0.625832	1.65945	0.919656	1.86366	0.914125	1.61052	1.26438	1.63821	1.86013	1.89337	2.08231	1.7789	1.68749	1.03902	2.13498	1.72613	1.68286
Ntpcr	NM_025636	chr8:128258103-128272135	+	nucleoside-triphosphatase, cancer-related (Ntpcr), mRNA	2	1	0.589062	1.35968	1.29506	0.952873	1.13419	1.79909	2.01002	1.63706	1.66802	1.8632	1.43047	2.1299	1.22292	2.27064	1.15535	2.488	1.02263	2.57798	1.78723	2.3663	1.65624	2.60157	1.75582	2.10398	1.68732	2.49887	1.75132	2.15966	2.80626	2.13128	2.59232	1.86238	1.94991	2.24621	2.58817	3.0944	2.87088	2.78893	2.98368	2.55174	2.95925	2.88588	2.8409
Nudt8	NM_025529	chr19:4000580-4002102	+	nudix (nucleoside diphosphate linked moiety X)-type motif 8 (Nudt8), mRNA	2	1	0.585282	3.0256	3.06515	3.15802	2.96966	3.5031	3.34068	3.31186	3.04824	3.39547	2.81619	3.34087	2.48898	3.34713	2.10082	3.26444	2.01091	3.40582	2.24127	3.48653	2.52622	3.39639	2.80349	3.36435	2.96695	3.2015	3.44068	3.32583	4.36568	3.11827	3.65765	3.48254	3.22358	3.17386	3.26963	3.64429	3.60533	3.673	3.3592	3.03174	3.45666	3.30099	3.55932
Odf2	NM_001113213	chr2:29745240-29787266	+	outer dense fiber of sperm tails 2 (Odf2), transcript variant 1, mRNA	2	1	0.600875	0.982137	1.05412	0.946028	1.14078	1.55189	1.15422	1.8204	1.42343	1.81966	1.36023	2.25037	1.33802	2.1612	1.17354	2.2606	1.2228	2.0967	1.39552	1.88557	0.924731	2.81805	2.01821	2.02363	1.50636	2.28504	1.72021	2.01643	2.9283	1.89179	2.76489	1.60348	1.39875	1.99242	1.94182	2.52549	2.43758	2.7306	2.92183	2.67466	2.47272	2.73949	2.44879
Otub2	NM_001177841	chr12:104626892-104644560	+	OTU domain, ubiquitin aldehyde binding 2 (Otub2), transcript variant 1, mRNA	2	1	0.333072	-0.631666	-0.782671	-0.809798	-1.14566	-0.00493996	-0.766807	-0.077234	-0.743501	-0.429125	-1.14562	0.0416326	-1.3127	-0.112771	-1.11618	0.275624	-1.78111	0.223711	-1.02495	-0.226552	-1.60067	0.310049	-0.336492	0.584384	-0.731755	0.0641283	-0.934508	-0.183053	-1.0113	0.202325	-0.91683	-0.261625	-0.340883	-0.312179	0.273705	0.586412	0.577232	0.771842	0.718907	0.234833	0.832512	0.80773	0.421732
Ovca2	NM_027136	chr11:74989445-74992310	-	candidate tumor suppressor in ovarian cancer 2 (Ovca2), mRNA	1	2	0.274382	0.820642	0.977897	0.860787	1.49034	1.42895	1.73587	1.24812	1.58649	1.41213	1.58732	1.56076	1.45816	1.5057	1.43425	1.54263	0.908004	1.70066	1.08841	1.37248	0.749528	1.30923	0.76694	1.70193	0.656562	1.20895	0.782684	1.47022	1.43639	1.66509	1.21328	1.40207	1.57785	1.51754	1.74403	2.25665	1.97261	2.11578	2.01321	1.58391	1.89713	1.64878	1.83282
Oxa1l	NM_026936	chr14:54980525-54989353	+	oxidase assembly 1-like (Oxa1l), mRNA	1	2	-0.136775	3.4694	3.59493	2.85105	2.99904	3.6134	3.30233	3.17378	2.76555	3.30226	2.30321	3.57048	2.18235	3.68841	1.64795	3.61097	0.674183	3.85882	1.84216	3.43158	1.47339	3.73688	1.92452	3.05576	1.43112	3.47003	1.64563	3.49376	2.61781	3.27607	2.53766	3.86693	2.98629	3.21927	3.76253	3.85043	3.8325	4.00455	3.3943	2.97298	3.44275	3.63699	3.64641
Pafah2	NM_001285872	chr4:133953386-133983327	+	platelet-activating factor acetylhydrolase 2 (Pafah2), transcript variant 1, mRNA	2	1	0.0988074	4.86718	4.92001	4.68654	4.88329	5.42648	5.65625	5.31403	5.57484	5.44405	5.42449	5.59145	4.76568	5.49668	4.4463	5.53996	4.39043	5.52198	4.25756	5.37692	4.71728	5.57372	4.80243	5.47158	4.98432	5.54569	5.43298	5.28713	4.80619	5.4478	4.96634	5.33421	5.2232	5.7848	5.92021	6.08544	5.73981	5.96097	6.01047	5.47922	6.07663	5.85063	6.21092
Pard6a	NM_001047436	chr8:108225048-108227394	+	par-6 family cell polarity regulator alpha (Pard6a), transcript variant 3, mRNA	2	1	0.253633	0.359064	0.234188	0.419785	0.232711	0.756552	0.080562	0.888958	0.137304	0.601077	-0.0638898	0.541432	-0.363862	0.584525	-0.725908	0.718852	-0.89758	0.959568	-0.653074	0.702894	-1.27147	0.772066	-0.755834	0.580025	-0.465296	0.391999	-0.668055	1.10608	0.380566	0.930811	-0.128103	0.71849	0.41535	0.744779	0.703671	1.23315	0.969237	1.17464	0.930109	0.357728	1.1637	0.941768	1.1083
Parp1	NM_007415	chr1:182499106-182531385	+	poly (ADP-ribose) polymerase family, member 1 (Parp1), mRNA	1	2	-0.169567	3.03217	3.06084	2.90699	2.87405	3.32216	3.37159	3.31289	3.23045	3.30629	3.0798	3.44458	2.87022	3.47852	2.44453	3.52067	2.51912	3.42724	2.79442	3.11215	1.64868	3.71057	2.45322	3.46557	2.39155	3.69222	2.58863	3.32135	3.16155	3.40537	2.96107	3.31672	3.38566	3.80081	3.91475	4.06387	3.90517	4.01576	4.02719	3.62166	3.8172	3.9029	3.76663
Parp6	NM_001205239	chr9:59465091-59498097	+	poly (ADP-ribose) polymerase family, member 6 (Parp6), transcript variant 1, mRNA	2	1	0.205816	1.51962	1.56094	1.30919	1.56505	1.88602	1.44672	1.90738	1.08339	1.93352	0.76266	2.25658	0.631761	2.31926	0.191134	2.37408	-0.594431	2.54138	-0.0254826	2.32468	-0.341948	2.6386	0.316166	2.45943	-0.000912932	2.68186	0.149926	2.27915	1.0415	2.54254	0.887156	2.0616	1.76963	2.22305	2.34577	2.54091	2.23205	2.70991	2.48381	2.10198	2.39134	2.49676	2.63393
Pbxip1	NM_146131	chr3:89240626-89254874	+	pre B cell leukemia transcription factor interacting protein 1 (Pbxip1), mRNA	2	1	0.676241	0.812079	1.17684	1.38798	1.2766	1.86243	1.11964	1.61733	1.13105	1.74561	0.745112	1.81937	0.561343	1.94785	0.471971	2.2413	0.573308	2.19014	1.18631	1.7893	1.05954	2.4448	1.5575	2.13893	1.24676	2.09655	1.58389	2.06109	2.7997	2.29134	2.31664	1.56895	1.63382	1.98868	2.45941	2.70356	2.58293	2.87948	2.74527	2.3856	2.44646	2.70645	2.60559
Pcgf2	NM_009545	chr11:97550137-97561811	-	polycomb group ring finger 2 (Pcgf2), transcript variant 1, mRNA	2	1	0.646698	-0.238229	-0.107768	-0.147683	-0.53138	0.387529	-0.162498	0.68946	-0.585844	0.428712	-0.458983	0.661762	-1.12986	0.677977	-1.08794	0.674232	-0.804714	0.733863	-1.29431	0.168381	-0.847747	0.405148	0.23537	0.802105	-0.181834	0.79464	-0.341667	0.813609	1.6026	0.788754	0.971815	-0.651311	-0.205265	0.399852	0.440352	0.283606	0.765576	0.885546	0.70065	0.919058	0.917483	0.813924	0.438643
Pcmt1	NM_008786	chr10:7350034-7383382	-	protein-L-isoaspartate (D-aspartate) O-methyltransferase 1 (Pcmt1), mRNA	2	1	0.651734	3.28683	3.29264	3.12112	3.0917	3.61597	3.21158	3.70928	3.06299	3.54371	3.12471	3.74728	3.10999	3.81145	3.076	3.89209	3.09981	3.71947	3.01254	3.57151	2.93808	3.83521	3.27405	3.62029	3.50423	3.78333	3.76757	3.61528	4.12018	3.74487	4.16238	3.74122	3.40369	3.52406	3.63093	4.09824	3.95745	4.12713	4.21603	3.92681	3.91242	4.06821	4.0503
Pcp4l1	NM_025557	chr1:173103395-173126399	-	Purkinje cell protein 4-like 1 (Pcp4l1), mRNA	1	2	0.171704	0.815285	0.919876	3.41273	2.45521	4.56524	3.80405	5.49506	4.11071	5.79772	4.83853	5.52299	4.64384	6.22891	4.59968	5.61276	3.96937	5.98499	4.48072	5.37326	4.69835	5.93856	4.23304	6.27983	4.55231	6.02399	2.43794	4.6267	1.68406	6.55628	2.88755	3.52355	6.01757	6.03449	5.98253	6.30705	5.60586	6.80945	7.06186	6.36713	7.04272	5.78629	6.68999
Pcsk9	NM_153565	chr4:106114939-106136930	-	proprotein convertase subtilisin/kexin type 9 (Pcsk9), mRNA	1	2	0.435573	3.14451	3.3842	4.18703	3.92853	4.74105	4.50852	4.28151	4.69065	4.01414	4.5626	3.73043	4.81212	3.86485	4.34601	4.2363	4.7429	3.80512	4.79389	3.46502	3.95438	4.01059	4.33214	4.30604	3.63614	4.05053	3.53474	3.20224	1.79785	3.61235	2.07546	3.45226	4.96327	4.69341	4.62201	4.58943	4.39609	4.85964	4.03491	4.2911	4.6172	3.56661	3.69685
Pelp1	NM_029231	chr11:70206383-70223533	-	proline, glutamic acid and leucine rich protein 1 (Pelp1), mRNA	2	1	0.388081	1.21935	1.63515	1.13279	1.56844	1.97225	2.22349	1.96951	2.04071	1.79296	2.04959	2.15328	1.9357	2.10836	1.35106	2.20084	1.37406	2.23977	1.57523	1.86922	1.19798	2.54844	1.7195	2.19108	1.55118	2.24595	1.65529	2.01229	2.36415	2.03258	2.21267	1.71416	1.70107	2.12393	2.4789	2.60153	2.63935	2.73433	2.61503	2.35176	2.61364	2.74064	2.51854
Pemt	NM_008819	chr11:59784116-59850507	-	phosphatidylethanolamine N-methyltransferase (Pemt), transcript variant 2, mRNA	1	2	0.148057	7.08674	7.2844	6.44467	6.78938	5.97916	6.9644	5.64159	6.46665	5.69233	6.45693	5.5312	6.81511	5.25731	5.76834	5.90426	4.77137	5.03541	4.82491	5.54444	4.70329	5.38784	5.3371	5.37999	4.18743	5.61051	6.66169	6.60316	5.97614	5.26809	6.34633	7.89174	5.97483	5.98468	6.40274	5.92619	6.04967	5.63103	5.37812	5.09368	5.93122	6.67414	5.63193
Phpt1	NM_029293	chr2:25428951-25430391	-	phosphohistidine phosphatase 1 (Phpt1), mRNA	1	2	0.318808	3.69656	3.5012	3.47358	3.76197	3.93759	4.01612	3.94594	3.72803	3.61105	3.70728	3.75132	3.44968	3.94551	2.52445	3.8878	2.03826	3.80828	2.13207	4.05761	1.82873	4.13202	1.58743	3.63009	1.47202	3.88854	2.32883	3.84129	2.80907	3.88114	2.78584	4.11465	4.04522	4.37564	4.28325	4.29075	4.29588	4.21582	4.22394	3.4883	4.08454	4.10372	4.29585
Phyhd1	NM_172267	chr2:30121723-30137669	+	phytanoyl-CoA dioxygenase domain containing 1 (Phyhd1), transcript variant 1, mRNA	1	2	0.616657	4.55706	4.6257	4.44731	4.63499	4.75144	4.94959	4.51935	4.79397	4.60359	5.04379	4.55772	5.02657	4.64282	4.92411	4.7672	4.19848	4.71961	4.0509	4.76211	4.082	4.59614	4.00055	4.52741	3.47889	4.72377	3.19746	4.84383	3.01836	4.76147	3.19069	5.13881	4.83331	5.17633	5.41241	5.61594	5.42142	5.56166	5.41191	4.77082	5.04051	5.07831	5.26452
Pik3c3	NM_181414	chr18:30432550-30507774	+	phosphoinositide-3-kinase, class 3 (Pik3c3), mRNA	2	1	0.558317	2.10775	2.23762	1.95338	2.21244	2.41086	2.43398	2.43011	2.28571	2.53523	2.25513	2.78383	2.10646	2.8994	1.63406	2.86813	1.78874	2.90161	1.96979	2.55371	1.52184	3.09957	2.21935	2.69374	1.97685	3.03026	2.11991	2.77012	2.76773	2.95071	2.62608	2.72495	2.26072	3.03059	3.09537	3.35119	3.2097	3.25208	3.44703	3.16662	3.01531	3.41166	3.21275
Pim2	NM_138606	chrX:7455432-7460558	+	proviral integration site 2 (Pim2), mRNA	2	1	0.42743	0.171612	0.229358	0.413404	0.173498	0.96968	-0.032355	0.988746	-0.493866	0.81233	-0.774914	0.807543	-1.18198	0.895701	-0.834314	0.990153	0.411839	0.557703	0.438607	0.40482	-0.138053	1.08406	0.510292	0.862472	0.333276	0.8974	-0.0605136	0.598235	-0.0241745	0.471469	0.28715	0.142617	0.20888	0.122312	0.742085	0.998715	0.889709	1.30082	1.21231	0.2871	1.17658	0.798761	1.13211
Pipox	NM_008952	chr11:77694117-77707374	-	pipecolic acid oxidase (Pipox), mRNA	1	2	0.493285	6.65012	6.70714	5.9905	6.83709	6.81931	7.62496	6.91447	7.73272	6.8751	8.1003	7.08076	8.1648	7.09451	7.84473	7.29326	7.36995	7.07869	7.28981	7.09179	7.08164	7.11244	7.36386	7.27477	6.69784	7.31929	6.61106	7.20749	5.39882	7.35885	5.53664	7.47923	6.83061	7.84416	8.10727	8.11859	8.20681	7.88126	7.74807	7.45599	7.45871	7.50296	7.54839
Plin5	NM_001077348	chr17:56251024-56256721	-	perilipin 5 (Plin5), transcript variant 2, mRNA	1	2	0.254228	3.58881	3.29308	4.35362	4.02291	4.801	4.17532	4.88233	4.28301	4.9765	4.73403	4.69081	4.18549	4.97938	4.87531	4.79567	3.92143	5.12477	4.10748	4.70112	4.12739	4.70103	3.37292	4.82182	4.14178	4.54915	2.8185	4.11424	4.18119	5.01806	3.54347	4.28804	5.13135	4.60975	4.62163	4.79682	4.66839	5.11196	4.86796	4.17043	5.19375	4.22831	5.09399
Plscr2	NM_001195084	chr9:92170440-92192590	+	phospholipid scramblase 2 (Plscr2), transcript variant A, mRNA	1	2	0.530431	2.81104	2.8012	2.59861	3.21053	3.33382	3.7953	3.24549	3.91885	3.62298	4.47879	3.67971	4.36602	3.90738	4.29738	4.1558	3.37769	3.81245	3.15947	3.67812	2.94073	3.53947	2.94185	3.49201	2.71856	3.90003	2.10561	3.68275	2.27837	3.77728	2.80376	3.85663	3.6287	4.36989	4.3688	4.58779	4.4386	4.79408	4.76027	4.21217	4.2235	4.34031	4.57535
Pnkp	NM_021549	chr7:52112516-52118299	+	polynucleotide kinase 3'- phosphatase (Pnkp), transcript variant 1, mRNA	1	2	0.468008	2.95693	3.17125	2.84776	2.97675	3.48708	3.70856	3.41875	3.56042	3.51491	3.52074	3.4686	2.91912	3.49674	2.65956	3.53807	2.54817	3.62176	2.60744	3.22721	1.59701	3.71271	2.09603	3.33749	1.90014	3.39596	1.76879	3.4764	2.49446	3.48039	2.22246	3.09964	3.06213	3.59111	3.90142	3.72195	3.68289	3.87288	3.64215	3.25916	3.76275	3.64449	3.80689
Poc1a	NM_027354	chr9:106183392-106252222	+	POC1 centriolar protein homolog A (Chlamydomonas) (Poc1a), mRNA	2	1	0.442289	-0.626921	-0.736018	-0.800527	-0.953494	-0.156568	0.0789399	0.417871	-0.1413	0.445896	-0.0385012	0.841754	-0.253783	0.914031	-0.39213	0.692996	-0.273288	0.0808579	-0.0031195	0.411174	-1.01184	1.04438	-0.332717	0.552537	-0.699205	0.525493	-0.435047	-0.260254	1.08519	-0.273468	0.415659	-0.142926	-0.20692	0.166889	0.485511	0.530902	1.12995	0.665998	0.563705	0.474834	0.411882	1.42544	0.742352
Poglut1	NM_172380	chr16:38525264-38550266	-	protein O-glucosyltransferase 1 (Poglut1), transcript variant 1, mRNA	2	1	0.59347	1.67905	1.64234	1.63838	1.50236	2.38479	1.55164	2.20807	0.890171	2.3094	0.508009	2.41168	0.269766	2.50908	0.375486	2.66227	0.536212	2.62451	0.910685	2.27941	0.622566	2.80149	1.22879	2.45673	1.1721	2.37162	1.10796	2.39588	1.96874	2.46483	1.96604	2.2322	2.02909	2.01988	2.58644	3.03435	2.74403	2.94351	2.97718	2.48912	2.92953	2.87116	2.9173
Poll	NM_020032	chr19:45626766-45635033	-	polymerase (DNA directed), lambda (Poll), mRNA	1	2	0.411743	1.15836	1.18821	0.895761	1.44098	1.76661	2.2157	1.54659	2.14771	1.52858	2.43285	1.81654	2.65255	1.84182	2.04238	1.91228	1.56829	2.05127	2.00604	1.68762	1.13173	2.18514	1.5985	1.79293	0.980525	2.2655	1.05337	1.72244	1.50706	1.88658	1.30676	1.81491	1.4733	2.22563	2.40791	2.57822	2.45551	2.26312	2.48873	2.22787	2.42738	2.35898	2.35097
Polr3h	NM_030229	chr15:81745460-81756643	-	polymerase (RNA) III (DNA directed) polypeptide H (Polr3h), mRNA	2	1	0.343542	0.591071	0.783175	0.932888	0.982386	1.35758	1.23328	1.50927	1.12285	1.36571	1.09644	1.39621	0.712436	1.30748	0.26194	1.35598	0.390195	1.44615	0.409233	1.21725	-0.0112899	1.47313	0.0179607	1.0871	0.191485	1.36121	0.245153	1.20819	1.85595	1.40056	0.989011	0.991498	1.10894	1.36038	1.66165	1.9777	1.84675	2.00925	1.6118	1.04955	1.66523	1.63537	1.50573
Polrmt	NM_172551	chr10:79198870-79209326	-	polymerase (RNA) mitochondrial (DNA directed) (Polrmt), mRNA	1	2	0.425797	1.84188	2.11224	2.03005	1.99372	2.46171	2.67927	2.41962	2.72296	2.29597	3.01259	2.57469	2.85858	2.61567	2.78045	2.59137	2.20684	2.74475	2.44297	2.30273	1.71524	2.74383	2.34698	2.78399	1.79106	2.63114	2.21137	2.36736	1.8196	2.47713	2.21072	2.2509	2.4218	2.77695	2.97293	3.10606	2.98142	3.04395	2.97912	2.50206	2.98204	2.76367	2.65466
Ppapdc2	NM_028922	chr19:29038410-29041291	+	phosphatidic acid phosphatase type 2 domain containing 2 (Ppapdc2), mRNA	2	1	0.485128	1.75366	2.11069	1.31409	1.54487	2.03855	2.17107	2.13156	1.86425	2.37706	2.13149	2.61791	2.36141	2.74704	1.93984	2.7005	1.45364	2.72292	1.61467	2.61758	1.57569	2.71534	1.91272	2.38976	1.83824	2.79347	1.92157	2.6124	2.87137	2.67947	2.85131	2.42567	1.96399	2.81663	2.98465	3.0191	3.04294	3.12887	3.0781	2.86152	2.90727	2.88094	2.98937
Ppcdc	NM_176831	chr9:57260471-57287921	-	phosphopantothenoylcysteine decarboxylase (Ppcdc), mRNA	2	1	0.230787	1.52034	1.63984	1.33321	1.59411	1.83332	1.81743	1.69693	1.82803	1.4117	1.43887	1.831	1.19397	1.83728	0.901707	1.97533	0.0907708	1.92699	0.70284	1.86908	0.155837	2.16205	0.762532	1.99858	0.151331	1.92811	0.527934	2.11731	2.1197	2.08266	1.68675	1.55701	1.77892	2.12489	2.33162	2.38994	2.49572	2.61597	2.39982	2.22032	2.39302	2.27997	2.21864
Ppil1	NM_026845	chr17:29387780-29400916	-	peptidylprolyl isomerase (cyclophilin)-like 1 (Ppil1), mRNA	2	1	0.492297	2.36944	2.38801	3.13355	2.50872	3.47942	3.15935	3.93712	2.96947	3.41581	2.98332	3.5055	2.59595	3.64983	2.21383	3.17412	2.61103	3.22664	2.70466	2.72041	2.20621	3.40065	2.5212	2.99406	2.71638	3.18126	3.28796	2.50766	3.8294	2.993	3.74139	2.9163	3.32861	3.25067	3.05809	3.21734	3.38476	3.71586	3.1971	3.00825	3.2622	3.10232	2.88955
Ppm1f	NM_176833	chr16:16896562-16927468	+	protein phosphatase 1F (PP2C domain containing) (Ppm1f), mRNA	2	1	0.574793	2.15925	2.25658	2.03605	2.36595	2.82196	2.51	2.72015	2.60015	2.84676	2.50519	2.93592	2.49585	2.88043	1.97055	2.96237	2.32391	2.90434	2.38122	2.47997	1.81131	3.20596	2.63346	3.01393	2.58487	3.10354	3.0374	2.7024	3.28972	2.9133	3.05612	2.55477	2.5032	2.82388	3.18685	3.38185	3.13124	3.39083	3.33475	3.07967	3.23129	3.47021	3.13864
Ppm1m	NM_198931	chr9:106097284-106101270	-	protein phosphatase 1M (Ppm1m), transcript variant 2, mRNA	2	1	0.523163	2.1563	2.13821	2.23998	2.00721	2.56099	2.16049	2.72863	1.52751	2.63912	1.30457	2.8628	1.00217	2.97269	0.785755	2.89503	1.03037	2.94766	1.51568	2.9599	1.24463	2.65919	1.58743	2.8798	1.35606	2.67396	1.42118	2.86149	2.46661	2.86235	2.12321	2.40162	2.08874	1.95413	2.24131	2.80145	2.7044	2.75197	2.63356	2.55581	3.07223	2.98586	2.83326
Ppp1r14a	NM_026731	chr7:30074339-30078409	+	protein phosphatase 1, regulatory (inhibitor) subunit 14A (Ppp1r14a), mRNA	2	1	0.353575	0.266108	0.719472	1.47152	1.68336	2.76509	2.24571	2.68228	2.31886	2.49273	1.606	2.08558	1.43353	2.66673	1.08903	2.70883	1.83907	2.7537	1.83335	2.50293	2.50284	2.04588	2.3162	1.91523	2.03974	2.25075	1.65004	2.12137	2.65435	2.41108	2.40971	0.679196	0.229793	1.37617	1.72473	1.84988	2.37691	1.76567	2.41338	2.11214	2.27706	1.25214	1.48472
Ppp1r3e	NM_001167908	chr14:55494434-55496375	-	protein phosphatase 1, regulatory (inhibitor) subunit 3E (Ppp1r3e), mRNA	2	1	0.541954	0.0937246	-0.0127273	0.36584	-0.00351344	0.34693	0.146497	0.473861	-0.00482851	0.779873	0.451951	0.327752	0.116438	0.650119	-0.0778153	0.695408	-0.661136	0.408857	-0.566412	0.0755285	-0.761966	0.821798	0.381871	0.528027	-0.0579088	0.488044	0.418108	0.632943	1.68214	0.735365	1.19797	0.117942	0.597393	0.608665	1.16227	1.35838	0.556297	1.28531	1.23455	0.469106	0.733126	0.786146	0.778204
Ppp2r5d	NM_009358	chr17:46819940-46841951	-	protein phosphatase 2, regulatory subunit B', delta (Ppp2r5d), mRNA	2	1	0.615906	2.6938	2.72274	2.71052	2.69991	3.1417	3.06521	3.15434	2.78474	3.18139	2.90337	3.31463	2.70207	3.311	2.54206	3.22305	2.3568	3.18705	2.60547	3.02111	2.23705	3.51145	2.85855	3.42652	3.15697	3.27688	2.84911	3.21351	3.45481	3.36734	3.69993	3.10259	3.00835	3.32792	3.58218	3.67737	3.63126	3.74731	3.68867	3.36148	3.45536	3.71298	3.56867
Ppt2	NM_019441	chr17:34753607-34764042	-	palmitoyl-protein thioesterase 2 (Ppt2), transcript variant 2, mRNA	2	1	0.556832	3.49894	3.69597	3.4634	3.73199	4.01299	3.96632	3.97825	4.00386	4.00412	3.89499	4.23109	3.88907	4.23286	3.51644	4.31014	3.56216	4.24613	3.81629	4.05895	3.46382	4.67074	4.01013	4.08578	3.83874	4.27148	3.80523	4.03813	4.473	4.2311	4.36073	4.04437	3.80973	4.34348	4.57201	4.74686	4.45549	4.50802	4.73908	4.38388	4.55835	4.8572	4.57988
Prdx2	NM_011563	chr8:87493547-87498212	+	peroxiredoxin 2 (Prdx2), mRNA	2	1	0.248295	5.9769	5.99564	5.78169	5.97711	6.30342	6.25963	6.38703	6.03476	6.27205	5.90698	6.25094	5.80712	6.48354	5.50144	6.59144	5.33796	6.40901	5.49139	6.47763	5.15264	6.55089	5.24004	6.35731	5.26275	6.36231	5.16768	6.31462	6.27348	6.37824	6.12644	6.33151	6.06682	6.56496	6.69816	6.80469	6.85942	6.7402	6.65359	6.21347	6.62739	6.57457	6.64834
Prkra	NM_011871	chr2:76467994-76486051	-	protein kinase, interferon inducible double stranded RNA dependent activator (Prkra), mRNA	1	2	-0.144145	2.84916	2.81459	2.53974	2.52352	3.3449	3.00037	3.39886	2.78153	3.4962	2.69936	3.49192	2.82365	3.50862	2.66618	3.67555	2.48217	3.48838	2.57142	3.38278	2.56549	3.45805	2.69773	3.37724	2.41513	3.55951	2.72884	3.29217	2.66314	3.47067	2.65811	3.06281	2.82005	3.49728	3.60105	3.74232	3.56831	4.05862	3.98786	3.38055	3.7243	3.64541	3.85364
Prlr	NM_011169	chr15:10106993-10266775	+	prolactin receptor (Prlr), transcript variant 1, mRNA	1	2	0.0510641	2.78229	3.05602	4.0488	4.31218	4.88895	4.51122	5.05642	4.73241	5.29015	4.72528	5.13773	4.7478	5.85242	4.97588	6.00761	5.21136	5.68008	4.6812	5.5662	4.71503	5.54523	5.12617	5.61054	4.84822	5.11651	4.57539	4.74507	3.77825	5.37704	4.21479	5.83482	5.29357	5.13507	5.3102	5.588	5.27786	6.66502	6.18781	5.8779	6.36054	6.01252	5.97413
Prmt6	NR_024139	chr3:110049022-110053917	-	protein arginine N-methyltransferase 6 (Prmt6), transcript variant 2, non-coding RNA	2	1	0.374995	0.102563	0.33356	0.288284	0.667386	0.854356	0.604565	0.530689	0.363489	0.581619	-0.373447	0.749601	-0.430534	0.784236	-1.40678	0.859583	-1.22908	0.884187	-0.308166	0.498238	-1.31825	1.01906	-0.511363	0.516412	-0.570719	0.597117	-0.46295	1.13255	0.495492	0.744265	0.134035	0.66123	1.1053	0.77588	1.05139	1.54015	1.5729	1.38191	1.53997	1.26957	1.1426	0.802952	0.920776
Prodh2	NM_019546	chr7:31278677-31298421	+	proline dehydrogenase (oxidase) 2 (Prodh2), mRNA	1	2	0.595158	5.64787	5.67834	5.28158	5.8399	5.62212	6.62553	5.95277	6.80854	5.92313	7.09127	5.99083	7.07886	6.16586	6.64207	6.24779	5.65856	6.0248	5.51932	6.42591	5.46593	6.53852	5.37682	6.29102	4.80697	6.29258	4.99322	6.09294	3.74031	6.31153	4.09218	6.31399	6.35402	7.19726	7.32088	7.50938	7.34665	7.08556	6.94606	6.38101	6.8256	6.51788	6.59086
Proz	NM_025834	chr8:13060908-13075006	+	protein Z, vitamin K-dependent plasma glycoprotein (Proz), mRNA	1	2	0.458663	6.44989	6.60086	6.7366	6.9466	7.29853	7.37173	7.06856	7.39085	7.07899	7.48623	7.18196	7.5652	7.20855	7.37432	7.3393	7.20609	7.29101	7.27432	7.08463	7.20873	7.45015	7.50887	7.33354	7.17216	7.40834	6.78536	7.18836	5.46481	7.39032	5.66454	6.88095	7.30799	7.55626	7.85933	7.98059	7.77122	7.92174	7.90547	7.66442	7.70743	7.57479	7.6645
Prr16	NM_001081224	chr18:51277552-51464295	+	proline rich 16 (Prr16), mRNA	2	1	0.265344	3.41749	3.48282	3.7032	3.56788	3.96353	3.27874	3.97417	3.40784	4.16992	3.35581	4.02113	3.45892	4.15353	3.70893	4.25182	4.00347	4.08175	3.83843	4.03216	3.59453	4.38241	4.0533	4.34069	4.0242	4.28823	4.0048	4.08748	3.31589	4.24596	3.73347	4.12773	4.06016	4.2775	3.92232	3.90002	3.79628	4.48201	4.5277	4.35803	4.55366	4.42413	4.33459
Prrg2	NM_022999	chr7:52308977-52317022	-	proline-rich Gla (G-carboxyglutamic acid) polypeptide 2 (Prrg2), mRNA	1	2	0.227731	3.33184	3.25492	3.44839	3.41209	3.73155	3.93955	3.80674	3.93931	3.63804	3.99047	3.77228	3.95651	3.81047	3.48488	3.79981	3.25832	3.95373	3.1785	3.77645	2.99432	3.93543	3.19707	3.86131	3.15478	3.9755	2.94449	3.67482	3.78676	3.88043	3.58939	3.61746	3.7889	4.07553	4.12722	4.49368	4.34933	4.22675	4.04867	3.71403	4.08754	4.0367	4.13115
Prss36	NM_001081374	chr7:135076152-135090239	-	protease, serine 36 (Prss36), mRNA	1	2	0.439265	-0.028613	0.0800648	-0.177091	-0.18836	0.160308	0.207981	0.0237334	-0.463738	0.144285	-0.352836	0.18812	-0.863409	0.0697354	-1.17018	0.274214	-1.93421	0.301979	-1.44709	0.335202	-2.18553	0.346267	-1.72519	0.357708	-2.24179	0.361035	-1.92113	0.414997	-2.45715	0.289934	-1.7568	0.542218	0.106306	-0.260574	0.2429	0.390466	0.557203	0.758748	0.0861955	0.104389	0.64733	0.23594	0.34041
Ptdss1	NM_008959	chr13:67033766-67099337	+	phosphatidylserine synthase 1 (Ptdss1), mRNA	2	1	0.643538	3.24311	3.16457	3.15861	3.13693	3.68438	3.45149	3.58464	3.20889	3.68289	3.3318	3.66119	3.24365	3.83128	3.03247	3.90346	3.09968	3.88761	3.17029	3.70827	3.20313	3.81084	3.38351	3.77962	3.59171	3.64694	3.61715	3.67398	4.48289	3.85625	4.12065	4.00788	3.40292	3.76326	4.01551	4.15051	3.85792	4.08266	4.25732	3.92148	4.04113	4.08047	4.11558
Ptgds	NM_008963	chr2:25322232-25325269	-	prostaglandin D2 synthase (brain) (Ptgds), mRNA	1	2	0.195581	0.645368	1.02546	3.05431	1.69606	5.59578	1.10311	5.44386	2.6544	5.85923	3.75399	6.24519	5.29974	7.04515	4.64179	6.55069	4.24344	7.16637	4.98612	5.98531	4.19736	7.61456	5.82577	5.73099	2.23737	6.05993	0.00366279	5.7291	-0.417053	5.77477	2.0231	1.6909	3.13543	4.3794	3.49285	3.42999	3.31654	6.69536	5.91359	6.09901	5.84647	4.65901	6.00378
Ptma	NM_008972	chr1:88423311-88427273	+	prothymosin alpha (Ptma), mRNA	2	1	0.628669	6.36391	6.17322	6.11519	6.62653	6.57447	6.58891	6.99576	6.55409	6.80222	6.3867	6.92605	6.2884	7.29303	5.73111	7.26841	6.20642	7.18293	6.50144	6.87958	5.8559	7.47753	6.40038	7.04219	6.67897	7.05393	6.93075	7.01849	8.1676	6.98414	8.08703	6.79366	6.78195	7.34199	7.32826	7.63468	7.56093	7.66222	7.70469	7.25368	7.54316	7.61936	7.35395
Ptov1	NM_133949	chr7:52118438-52125158	-	prostate tumor over expressed gene 1 (Ptov1), mRNA	2	1	0.594617	3.45389	3.43602	3.36142	3.29604	4.01343	3.78414	3.98559	3.05252	3.8557	2.93613	3.90134	2.64748	3.99442	2.26234	3.86916	2.60594	3.79931	2.57608	3.88573	2.74743	3.8479	2.68871	3.70885	2.7922	3.88231	3.10407	3.59144	4.55136	3.82016	3.73566	3.58488	3.56685	3.75149	3.85084	3.81033	3.82583	4.28533	3.89836	3.57531	4.28338	3.87377	4.11295
Pycr2	NM_133705	chr1:182834405-182838219	+	pyrroline-5-carboxylate reductase family, member 2 (Pycr2), mRNA	2	1	0.659968	0.830804	0.704464	1.19073	0.772499	1.36934	0.894902	1.539	0.369113	1.22565	0.417428	1.51064	0.341387	1.65009	0.0896616	1.7482	0.766842	1.77831	0.978141	1.38193	0.537635	1.86125	0.693358	1.2954	0.767614	1.64602	0.978197	1.27503	1.90206	1.49937	1.61659	1.24919	1.45787	1.55341	1.7942	2.12211	2.38127	2.16091	2.15377	1.78042	2.32181	1.84901	2.05302
R3hdm4	NM_177994	chr10:79372798-79379675	-	R3H domain containing 4 (R3hdm4), mRNA	1	2	0.40068	3.63137	3.66357	3.94078	4.03638	4.42949	4.41108	4.2522	4.27441	4.31879	4.29335	4.40052	3.9644	4.5414	3.78294	4.56828	3.44059	4.66832	3.47346	4.50464	3.14342	4.57246	3.25797	4.53101	3.12528	4.50743	2.96722	4.29106	3.59825	4.57093	3.45919	4.13174	4.36862	4.43292	4.75081	4.90576	4.73915	4.9553	4.83959	4.33267	4.82808	4.71255	4.80083
Rab10os	NR_015551	chr12:3235791-3250374	+	RAB10, member RAS oncogene family, opposite strand (Rab10os), long non-coding RNA	2	1	0.445675	1.0257	0.665662	0.986435	1.30726	0.965346	1.19736	1.30113	0.484958	1.18674	0.281928	1.45521	0.0795025	1.57548	-0.273034	1.40715	-0.355002	1.67842	0.384281	1.4914	0.00126462	2.17611	0.0333441	1.31355	0.00745079	1.80333	0.244144	1.49862	1.23392	1.64853	0.855906	1.89612	1.17851	1.63523	1.73457	2.2101	1.9257	2.22656	2.61635	2.27129	1.97426	2.23765	2.1644
Rab17	NM_008998	chr1:92854710-92866197	-	RAB17, member RAS oncogene family (Rab17), transcript variant 1, mRNA	2	1	0.0307572	2.56201	2.73322	2.59037	2.89082	3.01138	3.19594	3.10821	3.29471	3.09315	3.42342	3.29031	3.48434	3.44983	3.06934	3.64812	2.89513	3.42534	3.137	3.61775	3.21439	3.71119	2.92396	3.2565	2.90887	3.34955	3.09129	3.23721	3.1421	3.52719	3.31134	3.25023	2.72161	3.69689	3.45778	3.68345	3.66922	3.68497	3.79784	3.36076	3.69695	3.60027	3.68757
Rab3a	NM_001166399	chr8:73278578-73282585	+	RAB3A, member RAS oncogene family (Rab3a), transcript variant 1, mRNA	1	2	-0.079092	0.529994	0.288495	0.997165	0.596465	0.64188	0.573851	1.10824	0.461511	0.722196	0.0703092	1.00733	-0.232011	0.839739	-0.403703	0.677611	-0.890902	0.834155	-0.43892	0.783495	-1.13111	0.78754	-0.279822	1.1134	-0.950677	0.297665	-0.87784	0.754256	0.39314	1.25894	0.101798	0.837615	1.20549	1.0268	1.17833	0.795081	1.28992	1.46034	1.76466	0.449559	1.47853	1.29202	1.32862
Rab7l1	NM_144875	chr1:133763854-133769464	+	RAB29, member RAS oncogene family (Rab29), mRNA	2	1	0.616755	2.45593	2.41842	2.24704	2.19874	2.87241	2.41443	2.7753	2.11386	2.72159	1.96945	3.03782	1.53358	3.08492	1.36271	3.19746	1.54071	3.02943	2.05701	3.07147	1.90739	3.1149	2.39612	2.73956	2.16034	3.06013	2.40371	2.82953	2.86367	3.05504	2.58269	3.02909	2.48756	2.73487	3.20832	3.33819	3.46748	3.44085	3.37525	3.09678	3.33288	3.57877	3.40301
Rabac1	NM_010261	chr7:25754769-25757747	-	Rab acceptor 1 (prenylated) (Rabac1), mRNA	2	1	0.167286	4.58591	4.43567	5.00872	4.87559	5.15892	4.76567	5.17688	4.42595	5.00139	3.82046	4.94072	3.03884	5.07635	2.57093	4.99169	2.80372	5.14653	3.00327	5.11353	3.03256	5.13409	3.03524	4.9584	3.34563	4.81966	3.08472	4.90486	3.91359	5.11451	3.92459	4.7407	4.93398	5.05622	5.02696	4.98342	4.78508	5.2234	5.33039	4.63948	5.16945	5.04722	5.2158
Rabep2	NM_030566	chr7:133572281-133589421	+	rabaptin, RAB GTPase binding effector protein 2 (Rabep2), mRNA	2	1	0.441327	0.872815	1.20782	1.05201	1.36176	1.5361	1.0947	1.39415	1.14943	1.38031	0.82932	1.63736	0.718125	1.70355	0.417162	1.57912	-0.100177	1.53455	0.432449	1.55622	0.324627	1.93328	0.631672	1.61196	0.566595	1.88945	0.392618	1.60222	1.48436	1.50883	1.26953	1.08466	1.00936	1.84327	1.55652	1.87496	1.74048	2.00173	1.93514	1.79327	2.00538	2.07786	1.64227
Rabepk	NM_145522	chr2:34634186-34655432	-	Rab9 effector protein with kelch motifs (Rabepk), mRNA	2	1	0.586648	1.29654	1.39847	1.19681	1.31703	1.8944	1.73704	1.72913	1.48595	1.76471	1.49163	1.80482	1.27789	1.82527	0.785374	2.00963	0.837366	2.02776	0.914191	1.54884	0.875266	1.88359	1.45411	2.04686	1.79078	1.96037	2.33004	1.76277	2.99487	1.74163	2.83288	1.49314	1.64515	1.78906	2.37438	2.46658	2.49498	2.47231	2.22351	2.02034	2.10146	2.03611	2.17021
Rabggtb	NR_028096	chr3:153570253-153575167	-	Rab geranylgeranyl transferase, b subunit (Rabggtb), transcript variant 6, non-coding RNA	2	1	0.65262	4.43054	4.38429	4.28126	4.19184	4.57378	4.15131	4.86412	3.9771	4.60589	3.96729	4.58844	3.8343	4.86461	3.78087	4.87735	3.95576	4.74432	3.8409	4.63256	3.7405	4.87304	3.85369	4.61324	4.0686	4.82234	4.58617	4.58733	5.0913	4.78815	4.96355	4.84217	4.27031	4.97349	4.7324	5.01278	4.60104	5.24345	5.19412	4.68259	4.91868	5.00558	4.8192
Rad9a	NM_011237	chr19:4195198-4201603	-	RAD9 homolog A (Rad9a), mRNA	2	1	0.611052	0.243498	0.357623	0.811669	0.204916	1.43455	0.820566	1.52522	0.505634	1.62273	0.540878	1.48838	0.0954508	1.5334	0.511524	1.76925	0.466111	1.76149	0.996906	1.43643	0.457665	2.05864	0.842713	1.71517	0.938784	1.28458	0.74712	1.04863	1.78635	1.66671	1.50573	0.595675	1.10815	1.2525	1.57285	1.81813	1.78533	2.33989	1.78148	1.88129	2.01617	1.79153	1.69281
Rap2a	NM_029519	chr14:120877683-120906414	+	RAS related protein 2a (Rap2a), mRNA	2	1	0.557245	2.5912	2.3239	2.49594	2.40223	3.18802	2.54401	3.42476	2.48799	3.56855	2.3509	3.50936	2.58006	3.60169	2.95013	3.47127	2.83531	3.35447	3.01314	3.09212	2.81263	3.47606	3.0991	3.962	3.50125	3.67412	3.28561	3.03096	3.9966	3.81782	3.84102	2.34922	2.64164	2.6896	2.50154	3.01712	2.95179	3.57924	3.67532	3.14048	3.40641	3.00674	3.25335
Rbbp9	NM_015754	chr2:144368001-144376595	-	retinoblastoma binding protein 9 (Rbbp9), mRNA	1	2	0.311777	2.93754	2.88158	2.66176	2.95282	3.20667	3.22139	3.21124	3.08767	3.21152	2.8787	3.25435	2.76165	3.29757	2.23554	3.39942	1.92288	3.3581	2.33147	3.20324	1.59343	3.40926	2.32543	3.35681	1.79992	3.46755	1.99237	3.41985	2.30288	3.38798	2.22178	3.27293	3.05022	3.48287	3.63242	3.7681	3.70955	3.8705	3.66622	3.36783	3.593	3.50535	3.59131
Rbm42	NM_133693	chr7:31426014-31435247	-	RNA binding motif protein 42 (Rbm42), mRNA	2	1	0.491641	3.54633	3.50965	3.67976	3.58255	4.03153	3.86481	4.03494	3.77031	3.7746	3.85319	3.94337	3.57794	3.98448	3.28272	4.04346	3.28602	4.0411	3.41719	3.84215	2.90161	4.05256	3.30335	3.97032	3.43813	4.00854	3.33541	3.81923	4.45766	4.10882	3.96559	3.74467	3.94812	4.13825	4.36241	4.58485	4.45015	4.6551	4.49585	3.97272	4.45249	4.14387	4.24248
Rdh14	NM_023697	chr12:10397586-10402368	+	retinol dehydrogenase 14 (all-trans and 9-cis) (Rdh14), mRNA	1	2	0.212599	3.15852	3.16172	2.91761	3.26327	3.34043	3.43249	3.30624	3.11369	3.31026	2.90334	3.53111	3.07862	3.55823	2.60569	3.60908	2.19179	3.56921	2.55399	3.51812	2.49574	3.57447	2.5918	3.3877	1.8333	3.59556	2.39848	3.50773	2.79839	3.54594	2.65587	3.71347	3.45157	3.72455	3.78098	3.84541	3.77161	4.06615	4.08533	3.70572	3.7564	3.83345	3.9438
Rdm1	NM_025654	chr11:101489263-101497395	+	RAD52 motif 1 (Rdm1), mRNA	2	1	0.592123	1.61089	1.78994	0.914017	0.916349	1.80969	1.18438	1.9187	0.353373	2.10582	0.924897	2.25547	1.11554	2.36212	0.47422	2.19377	0.855657	2.33433	1.02079	2.07881	1.45308	2.22308	1.51605	2.34826	1.59433	1.86563	1.66607	2.33181	2.28183	2.4161	2.25763	2.07047	0.596712	1.99287	2.43491	2.60118	2.40874	2.86195	2.73326	2.29671	2.21476	2.79497	2.47153
Rfc5	NM_028128	chr5:117829154-117839032	-	replication factor C (activator 1) 5 (Rfc5), mRNA	2	1	0.378618	1.53415	1.8432	0.888822	1.21283	1.81931	1.74539	2.21044	1.7686	2.39706	1.70511	2.59796	1.147	2.66843	0.850139	2.71347	0.58143	2.24915	1.30979	2.37389	0.0665448	2.94704	0.586646	2.19466	0.6518	2.22444	1.15188	2.19849	2.00704	2.33051	1.95759	2.05884	1.15303	2.30925	2.46914	2.67915	2.58618	2.43378	2.57875	2.18858	2.71061	2.97944	2.61722
Rfng	NM_009053	chr11:120642059-120645518	-	RFNG O-fucosylpeptide 3-beta-N-acetylglucosaminyltransferase (Rfng), mRNA	1	2	0.46502	2.37351	2.44172	2.32559	2.39302	3.22689	3.07805	2.86111	2.95298	2.80137	2.91814	3.00562	2.72524	3.0514	2.17996	3.01874	1.79481	3.23898	2.04441	3.0287	1.37636	3.12302	1.59012	3.17984	1.36084	3.05231	0.916098	2.93635	1.69211	3.02796	2.15808	2.78563	2.77535	2.96128	3.23543	3.27491	3.38355	3.42508	3.14078	2.97182	3.34801	3.18077	3.25403
Rhbdd3	NM_001290492	chr11:4999276-5006103	+	rhomboid domain containing 3 (Rhbdd3), transcript variant 1, mRNA	2	1	0.243197	2.12967	2.12059	2.05785	2.11436	2.5123	2.39082	2.28731	2.14005	2.31986	2.17896	2.52796	1.91866	2.47316	2.01496	2.39963	1.67231	2.43067	1.85108	2.4624	1.84389	2.52371	1.96193	2.38198	1.57445	2.63344	1.45301	2.50783	2.70909	2.71673	2.04109	2.50157	2.22121	2.58556	2.55461	2.89528	2.75448	2.9708	2.97066	2.68386	2.97827	2.63336	3.00024
Rnaseh2a	NM_027187	chr8:87480509-87489910	-	ribonuclease H2, large subunit (Rnaseh2a), mRNA	2	1	0.536883	1.93506	2.07894	1.89011	1.65654	2.36911	1.54242	2.5184	1.31763	2.38094	0.599753	2.4036	0.440495	2.55244	0.294417	2.58634	0.407167	2.45604	0.90903	2.56227	0.458644	2.61329	0.968566	2.50459	0.588228	2.50253	0.870515	2.58503	2.404	2.47546	1.92892	2.20189	1.57667	2.18251	2.01993	2.30285	2.31835	2.43731	2.56309	2.08082	2.54877	2.7304	2.48604
Rnaseh2c	NM_026616	chr19:5601873-5602959	+	ribonuclease H2, subunit C (Rnaseh2c), mRNA	1	2	-0.0179755	3.95781	4.05164	3.76494	3.61609	4.27841	3.96886	4.55272	3.31767	4.41736	2.55704	4.44979	1.11853	4.3349	0.465751	4.49292	0.970727	4.24176	1.26101	4.4644	0.891017	4.03956	0.840781	4.12424	1.24999	4.08339	1.64475	4.22377	1.87404	4.42592	2.00184	4.51932	3.75423	4.06667	3.77603	4.22414	4.13014	4.27381	4.24752	3.55904	4.23469	4.07361	4.30092
Rnf126	NM_144528	chr10:79221260-79229697	-	ring finger protein 126 (Rnf126), transcript variant 1, mRNA	2	1	0.453079	3.0706	2.88747	4.1476	3.33198	4.10801	3.42475	4.35154	3.51272	4.01935	3.35138	4.0251	3.17972	4.04309	3.2093	3.97039	2.90329	3.96995	2.97862	3.61668	2.4672	4.06801	2.89684	4.01191	2.79008	3.67695	3.29246	3.33063	4.32093	3.85968	3.89794	3.21148	4.27757	3.99068	3.75242	3.76198	3.8885	4.52958	4.14167	3.79586	4.04386	3.55629	3.89461
Rnf166	NM_001033142	chr8:124990047-124999964	-	ring finger protein 166 (Rnf166), mRNA	2	1	0.581099	1.12592	1.29093	1.52586	1.64599	2.05173	1.84633	2.04325	1.89736	1.7668	1.65869	2.04765	1.64391	2.32034	1.5412	2.27981	1.33981	2.27736	1.55178	1.91002	1.2239	2.37743	1.961	2.26924	2.12979	2.36672	1.80063	2.0247	3.28764	2.14899	2.91249	1.94251	2.0571	2.39001	2.78015	2.85311	2.59707	3.21728	2.86579	2.46895	2.8401	2.80471	2.43979
Rnf7	NM_011279	chr9:96371376-96379014	-	ring finger protein 7 (Rnf7), mRNA	1	2	0.270302	3.70833	3.60178	3.61798	3.94474	4.12777	3.99006	4.12523	3.96249	3.92545	4.07524	4.13388	4.12381	4.15542	3.66843	4.19383	3.79537	4.25407	3.79529	4.1668	3.00122	4.24489	2.96017	4.03257	2.88624	4.13846	2.82641	3.94064	3.9978	4.02311	3.70062	4.0876	4.0634	4.29826	4.274	4.6071	4.55845	4.55748	4.61862	4.18728	4.38135	4.23575	4.28907
Rom1	NM_009073	chr19:9001872-9003846	-	rod outer segment membrane protein 1 (Rom1), mRNA	2	1	0.521581	-0.222854	-0.338737	0.247185	-0.212625	0.684779	-0.397893	0.779757	-0.764693	0.930872	-1.35935	0.946671	-1.81738	0.891547	-1.85753	0.946124	-1.56159	1.17947	-1.27778	0.517673	-0.999905	1.0597	-0.773616	0.761539	-1.65278	0.645373	-0.669237	0.364801	0.0908362	0.814157	-0.0168334	-0.106752	0.166259	0.328585	0.734667	0.893288	1.04205	1.14454	0.984777	0.267322	1.14779	0.899111	1.14731
Rpl12	NM_009076	chr2:32817232-32819565	+	ribosomal protein L12 (Rpl12), mRNA	2	1	0.410439	7.45106	7.49624	7.52523	7.67868	7.59159	7.88919	7.97252	7.93224	7.76115	7.68933	7.77246	7.66743	7.97678	6.8005	8.05699	6.82372	7.71734	7.18072	7.8869	6.47065	8.29982	6.55568	7.8408	6.74039	7.95005	7.21371	7.71962	8.65996	7.81167	8.45437	7.83025	7.77726	8.51754	8.20266	8.14794	8.19897	8.2387	8.40186	7.87098	8.38592	8.08995	7.99266
Rpl23a	NM_207523	chr11:77994437-77997086	-	ribosomal protein L23A (Rpl23a), mRNA	1	2	0.276752	7.31071	7.38227	7.21428	7.63845	7.62447	7.99902	7.70044	7.91221	7.53817	7.7788	7.57397	7.58639	7.68259	6.71141	7.78099	6.08895	7.54935	6.5386	7.73935	5.96565	7.77755	6.04301	7.62475	5.94356	7.65804	6.13494	7.51543	7.42177	7.62578	7.0653	7.72905	7.58781	8.27412	8.04529	7.84592	7.88261	7.96209	7.86705	7.39635	7.91665	7.73915	7.71677
Rpl3	NM_013762	chr15:79908211-79913836	-	ribosomal protein L3 (Rpl3), mRNA	2	1	0.276023	7.001	7.03917	6.98197	7.10328	7.12721	7.37998	7.38919	7.44483	7.21648	7.28676	7.38711	7.38942	7.41695	6.83717	7.57706	6.80229	7.30675	7.02157	7.38253	6.35825	7.75456	6.67488	7.30992	6.50151	7.54635	6.7383	7.16013	7.82776	7.34363	7.51042	7.46273	7.25557	7.88771	7.84539	7.7598	7.6812	7.76975	7.90877	7.54313	7.86656	7.65266	7.59315
Rplp1	NM_018853	chr9:61761090-61762317	-	ribosomal protein, large, P1 (Rplp1), mRNA	1	2	0.140638	8.52835	8.41927	8.27788	8.54753	8.91865	8.96475	9.17396	8.73369	8.96867	8.60553	9.10604	8.35724	9.34128	7.67931	9.28736	7.34333	9.17743	7.75472	9.40766	7.22464	9.47991	6.92716	8.97665	7.06229	9.04303	7.08185	8.75963	8.19213	9.00292	8.32162	8.59726	8.7333	9.20723	8.95902	9.17438	9.062	9.35992	9.17178	8.74062	9.31162	8.9999	9.22769
Rps6ka1	NM_009097	chr4:133403206-133443712	-	ribosomal protein S6 kinase polypeptide 1 (Rps6ka1), transcript variant 1, mRNA	2	1	0.581512	1.29122	1.51122	1.38436	0.939859	2.31701	1.84	2.23147	1.59497	2.24032	1.53648	2.35237	1.55471	2.40759	1.66503	2.47253	1.5121	2.58785	1.99859	2.0919	1.66765	2.6009	2.29561	2.14495	2.12097	2.54522	2.20151	2.19242	3.12241	2.18547	2.69066	1.61263	1.32367	2.52102	2.54067	2.95108	2.92827	2.92884	3.05696	3.01342	2.8365	3.19562	2.61611
Rps6kb2	NM_021485	chr19:4156977-4163245	-	ribosomal protein S6 kinase, polypeptide 2 (Rps6kb2), mRNA	1	2	0.12483	2.60005	2.57098	2.57244	2.65693	3.0673	3.00546	2.9683	3.27843	2.74748	3.21706	3.11757	2.99346	3.0612	2.64715	3.1753	2.30349	3.28652	2.58109	3.04565	1.90328	3.50202	2.64432	3.16268	2.05275	3.16875	2.38292	3.12162	2.9722	3.0915	2.75746	2.81413	3.04702	3.3777	3.55406	3.68782	3.5232	3.75954	3.76154	3.50037	3.4945	3.4741	3.50764
Rrp1	NM_010925	chr10:77863107-77875788	-	ribosomal RNA processing 1 homolog (S. cerevisiae) (Rrp1), mRNA	2	1	0.648173	4.13604	4.22585	4.08189	4.31431	4.77782	4.48752	4.77872	4.35167	4.61579	4.22532	4.89555	4.09561	4.86417	3.63192	4.89091	3.95299	4.93109	4.15136	4.67753	3.9621	5.08762	4.47722	4.84485	4.50028	4.96273	4.92623	4.83486	5.89074	4.93392	5.74829	4.76764	4.61221	5.04942	5.23198	5.36422	5.25414	5.43715	5.36375	5.15121	5.25739	5.27446	5.31007
Rsl1	NM_001013769	chr13:67274118-67284434	+	regulator of sex limited protein 1 (Rsl1), mRNA	2	1	0.507175	-0.573984	-0.686035	-0.436509	-0.167567	0.0518445	0.204287	-0.354534	0.0509586	0.0610639	-0.118438	0.332204	-1.31849	0.625511	-1.72541	0.493292	-0.288406	0.669887	-0.293981	0.639139	-0.411817	0.436677	-0.0853893	0.346249	-0.345129	0.28463	-0.295868	0.356788	0.734856	0.120503	0.0634184	0.286236	0.0968502	0.585697	0.755533	0.931368	0.797226	1.1642	1.46087	0.991716	0.821892	0.999152	0.925184
Rusc1	NM_028188	chr3:88887901-88897285	-	RUN and SH3 domain containing 1 (Rusc1), transcript variant 1, mRNA	2	1	0.630085	0.227317	-0.254769	0.306614	-0.441994	0.192914	-0.502682	0.339245	-0.752323	0.224699	-1.27118	0.334226	-1.11855	0.255423	-1.13838	0.263491	-0.980806	0.331187	-0.954966	0.352935	-1.20308	0.458242	-0.715094	0.349484	-0.720908	0.451511	-0.210717	0.0489606	1.37354	0.337856	0.431639	0.14473	0.457031	0.61444	0.653272	0.888065	0.668981	1.17078	1.02334	0.236862	0.672747	0.77088	0.780839
S1pr5	NM_053190	chr9:21047361-21052887	-	sphingosine-1-phosphate receptor 5 (S1pr5), mRNA	1	2	0.489471	0.565052	-0.121972	1.74421	2.02091	1.93851	2.18262	2.21774	2.15927	2.19498	2.16002	2.14093	2.24001	2.41863	1.99708	2.27274	1.76879	2.13094	1.82862	2.19306	1.35035	2.45498	1.29141	2.50606	1.45221	2.10556	0.451107	1.78172	-0.435547	2.76794	-0.589357	0.532309	2.20036	2.35397	2.48649	2.80824	2.83389	2.70194	2.38814	2.19682	2.39601	1.91696	2.01731
Sall2	NM_015772	chr14:52930852-52948345	-	sal-like 2 (Drosophila) (Sall2), transcript variant 1, mRNA	2	1	0.641241	-1.01899	-0.539846	-0.818557	-1.41652	0.12455	-1.09022	0.0431817	-1.59278	0.0836266	-1.82278	0.269724	-1.66546	0.243649	-1.96304	0.231219	-1.60577	0.369128	-1.44435	-0.235954	-1.55662	-0.19566	-0.450005	-0.114051	-1.0125	-0.0211062	-0.739076	-0.130298	0.210012	0.097992	-0.00525976	-1.10899	-1.30296	-1.04313	-0.274175	-0.578626	-0.123253	0.299451	-0.292836	-0.345956	0.107835	0.278396	-0.0557005
Sardh	NM_138665	chr2:27043913-27102823	-	sarcosine dehydrogenase (Sardh), mRNA	1	2	0.467869	7.11049	7.21828	6.47905	6.99467	7.46778	8.18282	7.49948	8.01237	7.65328	8.39299	7.81778	8.38896	7.87143	8.1466	7.89818	7.46771	7.87059	7.42241	7.77495	7.56521	8.03417	7.6262	7.79927	7.40176	7.86703	7.22578	7.73899	6.26117	8.05917	6.88272	7.85646	7.55989	8.08473	8.54169	8.67158	8.53353	8.40382	8.33371	7.94345	8.29338	8.08913	8.41092
Scamp3	NM_011886	chr3:88981407-88986692	+	secretory carrier membrane protein 3 (Scamp3), mRNA	1	2	0.412954	4.05262	4.21473	4.0998	4.28314	4.79755	4.73679	4.6114	4.72368	4.44819	4.66443	4.687	4.45084	4.68525	4.08232	4.7254	4.26562	4.79807	4.09617	4.62853	3.01901	4.72936	3.26504	4.596	3.38904	4.72416	3.38695	4.37991	4.08846	4.57608	3.8309	4.27031	4.62544	4.81393	4.88656	5.07697	4.8708	5.14417	5.01201	4.47601	5.11254	4.74288	4.9314
Scnn1a	NM_011324	chr6:125271358-125294960	+	sodium channel, nonvoltage-gated 1 alpha (Scnn1a), mRNA	1	2	0.536344	2.44455	2.68404	2.30081	2.25862	2.49472	2.53361	2.58535	2.13617	2.4806	2.17021	2.6523	2.31128	2.68905	1.88195	2.8155	0.919527	2.80872	1.4174	2.66984	0.727594	3.29608	0.659906	3.30395	0.258632	3.31407	-0.313624	3.12483	-0.335284	3.24708	-0.148448	2.7472	2.57978	3.01976	3.37706	3.37542	3.34779	3.39089	3.64459	2.74295	3.29151	2.86165	3.14621
Scoc	NM_019708	chr8:85958391-85966561	-	short coiled-coil protein (Scoc), transcript variant 2, mRNA	2	1	0.664633	1.74192	1.62433	1.56795	1.61511	2.15932	1.31513	2.10375	1.15516	2.16198	0.883645	2.209	1.05779	2.48667	0.868502	2.47842	1.05861	2.42283	1.24462	2.09283	0.851491	2.6161	1.3071	2.26282	1.4149	2.25149	1.77813	2.06524	2.33066	2.17993	2.37445	2.25354	2.10343	2.36886	2.4419	2.89469	2.84265	3.10001	2.97405	2.41456	2.80326	2.61742	2.75871
Scrib	NM_134089	chr15:75877616-75900160	-	scribbled homolog (Drosophila) (Scrib), mRNA	2	1	0.615407	1.55678	1.58874	1.4922	1.5449	2.10116	1.5655	1.99221	1.63182	1.80398	1.41346	2.02737	1.50725	2.07073	1.25109	2.03052	1.4951	2.02198	1.65732	1.76701	0.791635	2.22374	1.70212	2.32255	1.466	2.1053	1.85371	1.82788	2.72155	1.88415	2.64472	1.75763	1.70692	2.06621	2.07292	2.1739	2.13942	2.47932	2.43739	2.02735	2.33346	2.37657	2.12779
Sdccag8	NM_029756	chr1:178744791-178950563	+	serologically defined colon cancer antigen 8 (Sdccag8), mRNA	2	1	0.583757	0.625774	0.684591	0.563014	0.739387	0.96421	0.657375	1.2637	0.0990245	1.23045	-0.119383	1.32435	-0.174828	1.44752	-0.215025	1.52248	-0.353705	1.44596	0.175368	1.17525	-0.0147505	1.53767	0.487234	1.30861	0.23223	1.663	0.597104	1.2794	0.84232	1.66555	1.06369	1.27629	0.897792	1.21996	1.25413	1.52738	1.42085	1.7959	2.00271	1.38389	1.59172	1.87973	1.66468
Sdhaf1	NM_001033140	chr7:31106428-31107394	-	succinate dehydrogenase complex assembly factor 1 (Sdhaf1), mRNA	1	2	0.516401	2.61076	2.46085	2.78258	2.79021	3.10453	3.4049	3.146	3.14862	3.07633	3.02346	2.90825	2.87169	3.09037	2.26614	3.05973	1.53339	3.17844	2.01102	2.8333	1.19141	3.05706	1.32878	2.63559	1.06297	2.50841	1.10364	2.86494	1.6345	2.84825	1.70392	2.7004	2.97922	3.20106	3.24156	3.63011	3.45955	3.53027	3.26377	2.53973	3.06784	2.85602	3.1028
Sdr39u1	NM_001082975	chr14:56516122-56519069	-	short chain dehydrogenase/reductase family 39U, member 1 (Sdr39u1), mRNA	2	1	0.323902	1.98494	1.60862	1.94746	1.59571	2.53617	1.70141	2.5187	0.566865	2.26786	0.116307	2.35745	-1.04448	2.25061	-1.319	2.14428	-0.265885	2.18209	-0.16333	2.14438	-0.863488	2.86875	-0.709022	2.35115	-0.549711	2.10171	-0.161865	2.24033	1.25742	2.00508	0.653627	2.05157	2.03242	2.29934	2.9543	2.928	3.03096	3.20954	2.82863	2.45394	3.21679	2.65733	3.23985
Sds	NM_145565	chr5:120926556-120933914	+	serine dehydratase (Sds), mRNA	1	2	0.376586	5.38749	5.57234	6.49153	6.09603	7.65134	5.7757	7.65648	6.04558	7.5756	5.70866	7.56239	6.44383	7.71529	6.24937	7.61511	5.17711	7.66641	6.48976	7.44805	4.3226	8.60369	3.82485	7.25016	3.32746	7.43583	4.359	6.45794	4.18815	7.68233	3.66648	6.20632	5.97798	6.65857	6.73346	6.45797	6.84393	8.102	8.08719	7.07433	7.52555	6.41348	8.21022
Sec11c	NM_025468	chr18:65960232-65977311	+	SEC11 homolog C (S. cerevisiae) (Sec11c), mRNA	2	1	0.462944	4.76212	4.5308	4.77723	4.81477	4.88982	4.71751	5.09735	4.87697	4.88171	4.71718	5.15869	4.60562	5.27733	4.18585	5.3782	4.67647	5.17594	4.72399	5.24281	4.06229	5.39751	4.40355	5.21195	4.3486	5.37438	4.4746	4.95748	5.20093	5.0368	4.9714	4.65317	5.30702	5.37116	4.94911	5.0458	5.00253	5.44917	5.69013	5.15088	5.52379	5.42054	5.28453
Sec22c	NM_178677	chr9:121589163-121614147	-	SEC22 vesicle trafficking protein homolog C (S. cerevisiae) (Sec22c), transcript variant 1, mRNA	1	2	0.334434	0.785857	0.445499	1.05276	0.909013	1.16161	1.38268	1.23087	1.25379	1.21163	1.38484	1.21657	1.4582	1.22797	0.911686	1.16829	-0.46833	1.21706	-0.0673261	1.00115	-1.13103	1.13664	-0.389012	1.16155	-1.35701	1.06597	-0.417479	1.03633	1.24439	1.30736	-0.00316437	0.689109	0.950158	0.926666	1.4383	1.85727	1.62645	1.74065	1.46868	1.04117	1.35971	1.46368	1.52012
Sec31b	NM_001033343	chr19:44591447-44620338	-	Sec31 homolog B (S. cerevisiae) (Sec31b), mRNA	1	2	0.417876	-0.11467	-0.0343182	-1.10855	-0.430084	-0.208538	-0.0649871	-0.305522	0.156839	0.0253733	0.0296621	0.376657	0.0141006	0.306244	-0.502324	0.472204	-1.23925	0.388054	-1.53448	0.176506	-1.8619	0.811904	-0.803238	0.711929	-2.14035	0.896135	-2.19152	0.56088	-1.40043	0.722357	-1.01647	0.443129	-0.0308676	0.740798	0.800698	0.900923	0.995354	0.963516	1.13897	0.771337	1.02328	1.02804	0.869656
Sepw1	NM_009156	chr7:16502557-16507720	-	selenoprotein W, muscle 1 (Sepw1), mRNA	2	1	0.386265	5.33536	5.37876	5.29106	5.65429	6.11416	6.25759	6.11662	5.90586	6.11868	5.83115	6.11623	5.6493	6.414	5.36231	6.42721	5.20175	6.45193	5.91973	6.45934	5.14099	6.19176	5.14715	6.22903	5.32132	6.12736	5.32974	6.07742	6.5499	6.2239	5.94787	6.06411	6.05084	6.37132	6.43934	6.59029	6.54943	6.59209	6.41883	6.11067	6.37686	6.40425	6.3548
Serhl	NM_023475	chr15:82930635-82947101	+	serine hydrolase-like (Serhl), mRNA	1	2	0.202753	3.112	3.00805	2.97647	3.15335	3.33504	3.58261	3.37169	3.41331	3.51112	3.38665	3.59318	3.21105	3.685	2.84573	3.87116	2.46401	3.69615	2.623	3.74465	2.48653	3.86323	2.58792	3.34605	2.42689	3.79738	2.09894	3.67179	3.06662	3.77394	3.02681	3.62585	3.43779	3.93985	4.10495	4.43955	4.27062	4.28446	4.26269	3.77734	4.12067	4.08772	4.34028
Serpina1e	NM_009247	chr12:105185142-105195107	-	serine (or cysteine) peptidase inhibitor, clade A, member 1E (Serpina1e), mRNA	1	2	0.342363	12.3337	12.606	12.7883	13.0277	13.2386	13.1911	13.6731	12.9603	13.4095	11.9422	13.5089	11.6507	13.2485	10.4786	12.8504	11.0681	12.9199	11.2319	13.0937	11.0191	13.4698	10.3674	13.9824	11.762	13.3804	11.3655	12.6267	10.4207	13.2621	9.13855	9.4719	10.1824	10.3203	11.0258	11.7066	12.3266	11.9667	11.5116	11.3661	12.5551	11.9305	11.5624
Serpina3k	NM_011458	chr12:105576696-105583949	+	serine (or cysteine) peptidase inhibitor, clade A, member 3K (Serpina3k), mRNA	1	2	0.0698595	12.4598	12.4175	12.3847	12.3883	12.382	12.1664	12.4254	12.009	12.489	11.6372	12.0996	11.1476	11.8869	11.2191	12.171	11.7407	12.2947	11.5349	12.0901	11.391	12.3221	11.7128	12.3791	11.9375	12.3056	12.1544	12.2763	11.4008	12.0188	10.9383	11.9984	12.3798	12.4129	12.3447	12.4617	12.2208	12.3344	12.6587	11.9174	12.8642	11.8748	12.8186
Serpina4-ps1	NR_002861	chr12:105316169-105325130	+	serine (or cysteine) peptidase inhibitor, clade A, member 4, pseudogene 1 (Serpina4-ps1), non-coding RNA	1	2	0.133529	5.89253	5.1177	5.05629	4.78112	5.56124	3.42834	5.12935	3.31687	4.61273	1.2387	4.50115	0.739779	3.68139	1.85841	3.164	2.01889	5.19643	2.86541	5.13908	0.990875	4.65757	2.62644	6.02987	2.49433	4.94759	3.51317	6.85186	0.0936139	4.16399	-0.035888	1.48933	3.58271	2.30284	2.7319	2.96922	3.85471	2.40144	3.33454	2.48219	2.32562	1.78476	1.24855
Serpina6	NM_007618	chr12:104884842-104895281	-	serine (or cysteine) peptidase inhibitor, clade A, member 6 (Serpina6), mRNA	1	2	0.490472	5.66538	6.021	4.96934	6.96264	7.26732	8.60467	7.34349	8.31671	7.39965	8.9197	7.70514	9.29953	7.89207	8.31274	7.97368	7.12781	7.78124	7.53071	7.8188	7.6013	7.87413	7.627	7.87654	6.85226	7.75599	6.00191	7.50661	4.00909	8.05043	5.05058	8.10836	7.6709	8.7207	9.59737	9.68764	9.8695	8.94348	8.46827	8.07288	8.24966	8.2566	8.06691
Serpinf2	NM_008878	chr11:75245238-75253003	-	serine (or cysteine) peptidase inhibitor, clade F, member 2 (Serpinf2), mRNA	1	2	0.466112	8.02221	8.28627	8.39894	8.79859	8.88561	9.12726	8.64885	9.12855	8.56462	9.13566	8.75127	9.21417	8.82225	8.88013	8.97787	8.97818	9.01805	8.94424	8.82503	8.78893	9.07709	8.7304	8.75825	8.37735	8.84947	8.72084	8.72654	7.84254	8.92311	7.74271	8.8099	8.79726	9.03179	9.37492	9.5292	9.44055	9.42592	9.33186	9.12304	9.22554	9.17852	9.24483
Sfxn5	NM_178639	chr6:85163045-85283416	-	sideroflexin 5 (Sfxn5), mRNA	1	2	0.611328	2.3648	2.66511	1.72905	2.13538	2.77068	3.47505	2.41263	3.01634	2.70662	3.09222	2.79674	2.902	2.69079	2.24058	2.82233	1.33207	2.80052	0.80268	2.74221	0.792286	2.53129	1.30436	2.79074	-0.105411	2.97055	-0.110862	2.94372	0.111221	3.05911	-0.434425	2.61194	1.98877	2.99411	3.56484	3.36249	3.09617	2.73785	2.91508	2.32644	2.94606	3.07674	3.20823
Sgsm3	NM_134091	chr15:80808195-80842720	+	small G protein signaling modulator 3 (Sgsm3), mRNA	2	1	0.62994	0.749555	0.715054	0.648623	0.743288	1.20067	1.06236	1.27572	0.600582	1.08801	0.509329	1.36643	0.578668	1.16015	0.102998	1.43567	0.133522	1.44251	1.0704	1.08922	0.401745	1.35174	1.16937	1.37277	1.03786	1.35779	1.46755	1.10914	2.22794	1.13423	1.70091	1.03726	0.847735	1.14356	1.49862	1.57577	1.57436	1.78151	1.42063	1.48221	1.60803	1.50794	1.59327
Sh2b1	NM_011363	chr7:133610507-133618644	-	SH2B adaptor protein 1 (Sh2b1), transcript variant 2, mRNA	1	2	0.0051519	2.97653	3.11126	3.138	3.22786	3.55434	3.28728	3.55554	3.35745	3.47163	3.38818	3.71044	3.39153	3.72509	3.05036	3.82975	2.73064	3.89116	2.88218	3.55172	2.58102	4.03606	3.0295	3.89768	2.73313	3.95159	2.60045	3.77093	3.23655	3.91762	3.11839	3.40972	3.70466	3.82892	4.01725	4.30227	4.16214	4.2939	4.32426	3.92178	4.11586	4.16513	4.06017
Sh3pxd2a	NM_008018	chr19:47334664-47538901	-	SH3 and PX domains 2A (Sh3pxd2a), transcript variant 1, mRNA	2	1	0.392821	1.89285	1.598	2.42672	1.24187	2.96585	2.41829	3.3405	2.47245	3.3498	2.51861	3.5007	2.25502	3.50486	2.69518	3.50789	2.39435	3.34009	2.35666	3.32461	2.20538	3.79122	2.87048	4.13295	2.67863	3.83551	2.57066	2.49876	3.16612	4.05612	2.81466	2.41232	3.04936	2.68523	2.65989	2.95606	2.9044	3.37701	3.74136	3.13288	3.60382	3.07875	3.67533
Shmt1	NM_009171	chr11:60602399-60624767	-	serine hydroxymethyltransferase 1 (soluble) (Shmt1), mRNA	1	2	0.406398	5.8575	5.90057	5.44864	5.90033	6.47925	6.82437	6.65661	6.74622	6.69814	7.09314	6.64125	7.0905	6.81802	6.928	6.86624	6.47919	6.74993	6.39932	6.61946	6.5428	6.88685	6.53393	7.0035	6.37482	6.8998	6.31416	6.62431	5.59091	6.91615	5.68122	6.61673	6.46147	7.06066	7.29953	7.49254	7.41681	7.39285	7.33185	6.75011	7.21215	6.95481	7.26156
Shroom1	NM_027917	chr11:53270707-53281268	+	shroom family member 1 (Shroom1), transcript variant 1, mRNA	1	2	0.440387	2.29319	2.58175	2.75513	3.07719	3.00174	3.58047	3.02377	3.66158	3.03091	3.73339	3.31268	3.98467	3.36543	3.64381	3.42811	3.34737	3.3382	3.39596	3.17304	2.83952	3.65821	3.31768	3.64207	2.69378	3.49246	2.54213	3.36924	2.9069	3.48256	2.18135	3.23103	3.2869	3.78386	4.08282	4.05635	4.11343	4.23215	3.89279	3.62501	3.62904	3.4466	3.72016
Sigirr	NM_023059	chr7:148277074-148286445	-	single immunoglobulin and toll-interleukin 1 receptor (TIR) domain (Sigirr), mRNA	2	1	0.184153	2.32808	2.49299	2.49026	2.35339	3.25621	3.16221	3.15299	2.88602	3.22757	3.21961	3.19811	3.06914	3.44045	2.57831	3.48618	2.59404	3.53785	2.79615	3.23882	2.40297	3.56188	2.53123	3.31301	2.51842	3.11734	3.15906	3.03041	2.96645	3.12176	2.84736	3.28717	3.20636	3.64787	3.81294	4.0652	3.74645	3.78666	3.68379	3.03735	3.69016	3.54579	3.58046
Sirt4	NM_001167691	chr5:115928019-115934306	-	sirtuin 4 (Sirt4), transcript variant 1, mRNA	1	2	0.395322	1.68236	1.79916	1.50883	1.82581	1.93241	2.19932	1.93166	2.06852	2.01804	1.80786	2.09166	1.47884	2.17459	0.802553	2.26287	0.160548	2.24963	0.671641	2.08238	0.285854	2.39225	0.27897	2.19984	0.196096	2.36544	0.0116523	2.26208	0.818846	2.25513	0.629378	2.00534	1.93568	2.22521	2.49836	2.61796	2.54722	2.98068	2.59229	1.92377	2.52397	2.49043	2.61714
Slc10a1	NM_001177561	chr12:82054172-82069066	-	solute carrier family 10 (sodium/bile acid cotransporter family), member 1 (Slc10a1), transcript variant 1, mRNA	1	2	0.594711	7.9616	7.81339	7.48301	7.63531	8.00247	8.17516	7.97938	7.99038	7.96886	8.18737	7.99578	8.06869	7.94829	8.00449	8.12345	7.26608	8.14615	6.93286	8.25657	6.75595	7.68506	7.01461	8.0497	6.31908	8.30202	6.23481	8.54848	4.69472	8.30187	5.13867	8.65716	8.33107	8.76929	8.83209	8.93664	8.95213	8.93793	8.82215	8.22375	8.49728	8.33274	8.87448
Slc12a9	NM_031406	chr5:137755786-137774810	-	solute carrier family 12 (potassium/chloride transporters), member 9 (Slc12a9), mRNA	2	1	0.616501	0.255228	0.533015	0.0500096	0.563324	0.804789	0.196506	0.730065	0.0947085	0.716617	-0.11696	1.05249	-0.372709	1.1617	-0.238792	1.36802	-0.336412	1.39531	0.474069	1.48166	0.153313	1.86125	0.655885	1.62469	0.475584	1.51544	0.718343	1.31135	1.21727	1.52376	1.22183	0.699934	0.646435	0.953834	1.42879	1.89953	1.84455	2.05542	2.1163	1.79666	1.76332	1.86917	1.75877
Slc19a1	NM_031196	chr10:76495957-76513177	+	solute carrier family 19 (folate transporter), member 1 (Slc19a1), transcript variant 1, mRNA	2	1	0.593067	0.161462	0.169528	0.614581	0.244015	1.07187	-0.222547	1.05681	-0.155385	0.735507	-0.509317	0.894734	-0.0361698	0.743617	-0.433681	0.912132	-1.0793	1.12438	-0.838227	0.854403	-1.39891	1.05162	-0.568929	1.00215	-0.775822	1.19931	-0.257172	0.85367	2.45504	0.887286	1.6013	0.646344	0.316673	0.999581	1.40552	1.50891	1.33422	1.36943	1.37755	0.68633	1.18426	1.15693	1.35047
Slc22a28	NM_001013820	chr19:8136699-8206472	-	solute carrier family 22, member 28 (Slc22a28), mRNA	1	2	0.303754	4.67588	4.72306	2.9324	2.85	4.235	3.15402	4.17178	2.71297	4.0064	2.52451	4.12189	2.37335	3.73639	3.21156	3.73776	3.29654	3.87998	3.15104	4.05815	3.03013	4.18448	3.63147	4.71647	3.50552	4.59819	2.74028	4.40326	-0.787617	4.27282	1.09578	3.64487	3.12378	3.10972	2.4399	2.71041	2.70328	3.57412	3.83872	3.34677	3.62875	3.50412	3.30201
Slc25a12	NM_172436	chr2:71112352-71205611	-	solute carrier family 25 (mitochondrial carrier, Aralar), member 12 (Slc25a12), mRNA	2	1	0.631951	1.85401	2.00464	2.16201	2.06203	2.89153	1.95671	2.84657	2.12476	2.84449	1.9463	3.09199	1.90568	3.15908	1.73952	3.26	2.0835	3.30039	2.57943	2.69576	1.95626	3.39496	2.50465	2.89424	2.70633	3.00336	2.70671	2.62437	3.21308	2.88851	2.99124	2.24773	2.27899	2.74725	3.07746	3.28071	3.15112	3.51599	3.50098	3.14496	3.22827	3.12186	3.38864
Slc25a16	NM_175194	chr10:62383381-62409242	+	solute carrier family 25 (mitochondrial carrier, Graves disease autoantigen), member 16 (Slc25a16), mRNA	1	2	0.0415307	4.19293	4.08914	4.02343	4.04907	4.35335	4.36438	4.43571	4.29359	4.46841	4.39293	4.49603	4.28512	4.58969	4.14414	4.64936	3.8291	4.608	3.78332	4.40566	3.49189	4.7078	3.96315	4.58359	3.75519	4.75596	3.80438	4.64477	4.34519	4.80971	3.98877	4.57411	4.40784	4.82482	4.8742	5.0222	4.75541	5.19048	5.11621	4.67008	4.7984	4.81281	5.00019
Slc25a20	NM_020520	chr9:108564429-108586972	+	solute carrier family 25 (mitochondrial carnitine/acylcarnitine translocase), member 20 (Slc25a20), mRNA	1	2	0.103263	5.21384	4.9975	5.35138	5.38306	5.68146	5.59587	5.70279	5.52008	5.72257	5.70493	5.79308	5.44701	5.87919	5.48075	5.8478	5.03114	5.90877	4.85778	5.84358	5.14786	5.5853	5.17302	5.74448	5.01507	5.81609	4.84108	5.60856	5.52805	5.96518	5.34454	5.72009	6.14661	6.08563	6.06147	6.52633	6.10695	6.34761	6.3093	5.80754	6.13089	6.008	6.2848
Slc25a23	NM_025877	chr17:57183134-57199286	-	solute carrier family 25 (mitochondrial carrier; phosphate carrier), member 23 (Slc25a23), mRNA	1	2	0.574313	5.91419	6.20951	6.05776	6.57767	6.42542	7.28054	6.30861	7.20354	6.27575	7.36032	6.35158	7.07992	6.26258	6.77413	6.36299	5.99599	6.1617	5.88358	6.21277	5.907	6.50806	6.0581	6.74818	5.2927	6.53089	5.33528	6.43969	3.86845	6.46454	3.25241	6.54539	6.96594	7.12482	7.62714	7.50627	7.48031	6.93182	6.82913	6.31066	6.82559	6.59002	6.52634
Slc27a1	NM_011977	chr8:74092826-74110607	+	solute carrier family 27 (fatty acid transporter), member 1 (Slc27a1), mRNA	2	1	0.639214	-0.0953268	-0.127183	0.338543	-0.0606521	0.692328	0.024672	0.217567	-0.614736	0.587978	-0.849783	0.60862	-0.859212	0.758939	-0.89464	0.755552	-0.777092	1.0465	-0.124826	1.31729	-0.191988	0.477413	-0.0441319	0.876758	-0.0236449	0.988581	0.140392	0.856303	1.62754	1.23486	1.03343	0.667796	0.724468	0.611268	1.32867	1.66926	1.34006	1.26465	1.44209	1.08146	1.50321	1.43702	1.37043
Slc27a4	NM_011989	chr2:29658200-29673042	+	solute carrier family 27 (fatty acid transporter), member 4 (Slc27a4), mRNA	1	2	-0.0513339	2.67289	2.7675	2.6875	2.58089	3.34289	3.0625	3.19298	2.7868	3.12312	2.61115	3.29248	2.01529	3.20739	1.57495	3.31956	1.72567	3.34525	1.65903	3.02906	0.831097	3.222	1.54172	3.22954	1.22676	3.19262	1.57829	3.10223	2.48421	3.35295	2.38013	3.14175	3.06179	3.14003	3.37295	3.57205	3.26293	3.4424	3.41839	2.9348	3.55735	3.40317	3.50718
Slc27a5	NM_009512	chr7:13573696-13583541	-	solute carrier family 27 (fatty acid transporter), member 5 (Slc27a5), mRNA	1	2	0.548509	7.99612	8.11332	7.78981	8.2425	8.17142	8.8658	8.08198	8.67823	8.21645	8.9959	8.20335	8.94464	8.33924	9.05848	8.50566	8.43705	8.4732	8.23035	8.49608	8.39501	8.37924	8.29883	8.37824	7.62987	8.48197	7.40793	8.55125	6.26191	8.57998	6.21999	8.6948	8.42143	8.8555	9.0169	9.22844	9.05268	9.24652	9.05396	8.55982	8.83784	8.76844	9.08561
Slc2a8	NM_019488	chr2:32828509-32837576	-	solute carrier family 2, (facilitated glucose transporter), member 8 (Slc2a8), mRNA	1	2	0.0846629	2.26191	2.3199	2.3912	2.21133	2.96432	2.71893	2.87825	2.50612	2.90719	2.23605	2.76356	2.142	2.9026	1.67728	2.75509	1.02367	2.95829	1.62944	2.85877	1.49264	2.94383	1.94721	2.85023	1.52245	3.12016	1.80369	2.89586	1.87011	3.1135	1.81279	2.774	2.44765	2.97448	3.27772	3.28345	3.15381	3.1119	3.28189	2.56876	3.1286	3.15059	3.30186
Slc34a2	NM_011402	chr5:53440592-53462902	+	solute carrier family 34 (sodium phosphate), member 2 (Slc34a2), mRNA	1	2	0.0183101	-0.537602	-0.734588	4.29908	2.46065	7.11085	3.19459	7.08386	4.12586	7.46204	4.2869	7.63688	3.75098	7.60586	5.31774	7.38961	6.49654	7.80158	6.0036	6.55839	5.52554	7.33175	5.33265	6.61594	5.93529	6.97311	2.9536	5.29341	2.09095	7.30477	2.2187	0.826275	5.74059	3.99287	4.8934	5.48214	5.88216	8.14677	7.57529	7.40397	7.51662	5.4743	7.42883
Slc35b2	NM_028662	chr17:45701101-45704618	+	solute carrier family 35, member B2 (Slc35b2), mRNA	1	2	0.242336	3.03249	3.17799	3.05628	3.27347	3.81499	4.05172	3.75332	3.9553	3.74559	4.1221	3.82642	4.12021	3.85499	3.68651	3.93168	3.31678	4.09606	3.56366	3.78756	3.50216	4.00298	3.5103	3.75748	3.14264	3.95397	3.33085	3.88906	3.73938	4.0636	3.50858	3.68865	3.44261	3.94131	4.10753	4.37235	4.23105	4.28959	4.47983	4.07992	4.1801	4.4035	4.36502
Slc35b4	NM_021435	chr6:34105879-34127054	-	solute carrier family 35, member B4 (Slc35b4), mRNA	2	1	0.253368	2.53286	2.31062	2.619	2.69333	3.00823	2.72079	2.98143	2.3186	2.86216	1.10595	2.9449	0.603105	2.89713	0.58265	2.91498	0.332744	2.91704	1.1753	2.70429	0.538796	3.11753	1.23913	3.10622	0.851648	2.80088	1.10071	2.77754	1.91849	2.86069	1.67933	2.65694	3.53516	3.05821	2.97787	3.19062	2.78531	3.16109	3.17913	2.9095	3.32272	3.22072	2.98997
Slc37a4	NM_008063	chr9:44206259-44211048	+	solute carrier family 37 (glucose-6-phosphate transporter), member 4 (Slc37a4), transcript variant 2, mRNA	1	2	0.558325	5.1408	4.78119	5.149	5.05907	4.93791	5.76485	5.34868	5.8508	5.25005	6.27098	5.21915	6.16795	5.25469	6.15917	5.28586	5.85098	5.43342	5.03142	5.47546	5.00697	5.02268	4.88406	5.22234	4.45114	5.5267	3.93551	5.43587	3.42833	5.47693	3.6885	5.52874	5.71192	6.6919	6.42112	6.48493	6.39054	6.2694	6.45701	5.63699	5.70826	5.68522	6.4161
Slc38a7	NM_172758	chr8:98359823-98377391	-	solute carrier family 38, member 7 (Slc38a7), mRNA	2	1	0.479837	1.89677	2.00499	2.1928	2.36951	2.47117	2.49836	2.28756	2.07315	2.30163	1.6205	2.32658	1.84522	2.35874	1.02635	2.3098	0.963857	2.35545	1.45421	1.9668	0.496745	2.8133	1.84627	2.43379	1.50883	2.58231	1.3529	2.13366	3.14203	2.56639	2.38549	2.49881	2.6335	2.95875	2.95807	3.03535	2.59254	2.97208	3.14977	2.75985	3.03483	3.26383	2.90215
Slc39a13	NM_001290765	chr2:90901938-90910472	-	solute carrier family 39 (metal ion transporter), member 13 (Slc39a13), transcript variant 1, mRNA	2	1	0.678515	1.34595	1.35769	1.66969	1.49832	2.17218	1.62434	2.06545	1.50288	1.88208	1.23924	2.20925	1.16607	2.17037	1.03579	2.27643	1.22804	2.47895	1.64186	2.25093	1.31394	2.4462	1.48512	2.35028	1.76703	2.34782	1.71277	1.87935	3.05507	2.24794	2.52801	1.51668	1.85517	2.05646	2.34871	2.74439	2.64378	2.95576	2.75399	2.37846	2.82028	2.63722	2.54144
Slc47a1	NM_026183	chr11:61156902-61191577	-	solute carrier family 47, member 1 (Slc47a1), mRNA	1	2	0.34298	4.66116	4.41376	3.74466	4.67918	4.98757	5.93514	5.31894	5.86458	5.46723	6.28758	5.58792	6.27868	5.80238	6.15194	5.87436	5.71455	5.747	5.78746	5.8784	5.81959	5.9022	5.79915	5.95549	5.30527	5.84781	5.03913	5.6539	4.41592	5.99863	4.59936	5.42787	5.26092	6.33677	6.67361	6.94427	6.83293	6.61131	6.55766	6.26871	6.45086	6.14997	6.43528
Slc4a2	NM_009207	chr5:23931050-23946765	+	solute carrier family 4 (anion exchanger), member 2 (Slc4a2), transcript variant 1, mRNA	1	2	0.168105	2.31622	2.45556	2.26383	2.46877	3.22452	3.14994	3.19524	3.13094	3.1552	3.31288	3.309	3.30658	3.32762	2.90879	3.36873	2.67051	3.44854	2.91694	3.11258	2.08843	3.75888	2.54525	3.48551	2.63147	3.49098	2.06842	2.93379	3.05087	3.37553	2.59202	2.62773	2.99136	3.72951	3.99075	4.17004	3.94057	4.0132	4.01566	3.58945	4.01693	3.67635	3.70908
Smarcd2	NM_001130187	chr11:106124485-106134286	-	SWI/SNF related, matrix associated, actin dependent regulator of chromatin, subfamily d, member 2 (Smarcd2), transcript variant 1, mRNA	2	1	0.394437	3.83791	3.82388	3.70218	3.95667	4.09933	4.44441	4.24696	4.35455	4.35365	4.38906	4.41027	4.30186	4.4584	4.17195	4.5391	3.92183	4.48009	4.04427	4.36036	3.90767	4.51286	4.17496	4.60047	4.39223	4.63187	4.10295	4.38729	4.71695	4.56811	4.6415	4.4684	4.12787	4.46743	4.61439	4.80545	4.62418	4.84865	4.83119	4.39361	4.80172	4.66545	4.81965
Smim12	NM_030252	chr4:126921028-126925053	+	small integral membrane protein 12 (Smim12), mRNA	1	2	0.144654	2.7852	2.76328	2.83306	2.98236	3.47002	3.37523	3.32981	3.14377	3.23983	3.18063	3.35544	3.04459	3.43362	2.65215	3.58856	2.48403	3.58054	2.74074	3.48696	2.32555	3.36094	2.25746	3.28943	2.285	3.28511	2.04939	3.53838	3.31968	3.50721	2.58929	3.21213	3.06281	3.52462	3.58386	3.80949	3.78344	3.80001	3.71806	3.31107	3.73702	3.62987	3.78031
Smug1	NM_027885	chr15:102983721-102993715	-	single-strand selective monofunctional uracil DNA glycosylase (Smug1), mRNA	1	2	0.436442	0.77193	0.886693	0.914126	1.34195	1.29386	1.45394	1.12347	1.50138	1.19556	1.39606	1.30908	1.24459	1.35793	0.533352	1.51795	0.431727	1.48503	0.510415	1.28812	0.177989	1.51855	0.621034	1.53045	0.377291	1.70754	0.469437	1.54504	0.46035	1.49014	0.536453	1.32037	1.21455	1.74083	1.5894	1.90738	1.68691	1.76894	1.9697	1.43401	1.55329	1.70762	1.66872
Snap47	NM_144521	chr11:59220652-59263458	-	synaptosomal-associated protein, 47 (Snap47), mRNA	1	2	0.548483	4.70171	4.75006	4.83858	5.25038	5.30794	5.55849	5.16776	5.64832	5.14006	5.61752	5.2091	5.47964	5.09449	5.18857	5.21129	5.02217	5.25156	4.98227	5.0999	4.78176	5.14788	4.82939	5.21298	4.72188	5.2589	4.75315	5.08567	4.74912	5.19439	4.28774	4.88513	5.23516	5.38598	5.80894	5.96848	5.8486	5.71512	5.61974	5.12288	5.53856	5.25983	5.47392
Snapc5	NM_183316	chr9:64027104-64030495	+	small nuclear RNA activating complex, polypeptide 5 (Snapc5), mRNA	2	1	0.147465	3.10418	3.18266	2.94328	3.29304	3.52117	3.35567	3.48683	2.95141	3.44985	2.6793	3.59198	2.30811	3.64522	1.74672	3.75156	1.71472	3.73905	2.1916	3.7354	1.77126	3.87088	2.13811	3.63162	1.99503	3.68407	1.66374	3.79482	2.78579	3.83631	2.6999	3.55385	3.66177	3.62687	3.87559	4.47544	4.28138	4.48074	4.3338	3.54949	4.1141	3.95476	4.23578
Snrnp25	NM_030093	chr11:32105415-32108995	+	small nuclear ribonucleoprotein 25 (U11/U12) (Snrnp25), mRNA	2	1	0.2673	0.411312	0.0250775	0.105463	0.282831	0.959803	1.29951	1.24837	0.866135	1.12251	1.14492	1.68864	1.02745	1.72094	0.162548	1.66592	0.414056	1.38798	0.851523	1.67828	0.0192025	1.88176	0.336112	1.13149	-0.203339	1.12306	0.754795	0.850994	1.28565	0.868365	1.10007	1.10583	1.09507	1.26727	1.86945	2.33668	2.33376	2.16328	1.63317	0.868984	1.75377	1.94438	1.94846
Snx12	NM_001110310	chrX:98407300-98417902	-	sorting nexin 12 (Snx12), transcript variant 1, mRNA	2	1	0.618145	2.50881	2.63098	3.00365	3.12923	3.34126	3.22718	3.41433	3.02094	3.47889	3.07054	3.73284	2.96602	3.85454	2.48	3.9601	2.84424	3.72227	3.0784	3.51347	2.42791	4.04899	2.57291	3.68849	2.97154	3.76005	2.99618	3.45252	4.40408	3.64353	4.00904	3.64929	3.75388	4.28277	4.64706	4.69357	4.55007	4.77191	4.52191	4.16853	4.50838	4.45989	4.36868
Snx14	NM_172926	chr9:88271585-88333789	-	sorting nexin 14 (Snx14), mRNA	2	1	0.611436	2.38638	2.44554	2.20766	2.46515	2.87422	2.42098	2.81519	2.28861	2.83041	2.31864	3.00082	2.57397	3.01266	2.16112	3.21202	1.80585	3.13886	1.99002	2.83622	1.84445	3.39898	2.31973	2.92894	2.392	3.18797	2.45117	3.00874	3.1978	3.21051	3.13308	2.85187	2.55107	3.17488	3.44242	3.76953	3.50077	3.67056	3.76007	3.44534	3.41989	3.58735	3.5008
Snx15	NM_026912	chr19:6119404-6128215	-	sorting nexin 15 (Snx15), mRNA	2	1	0.596328	2.28658	2.2562	2.14615	2.06922	2.57077	2.5107	2.62607	2.04895	2.52334	1.98259	2.57988	1.84638	2.70743	1.62315	2.88924	1.68999	2.79731	1.88218	2.48658	1.3983	2.83476	1.94492	2.84175	1.93533	2.86253	2.06766	2.58558	2.86003	2.58798	2.41059	2.74017	2.30986	2.8357	3.19834	3.41078	3.28214	3.37366	3.08517	2.89444	3.08333	3.11568	2.87039
Snx21	NM_133924	chr2:164611521-164618270	+	sorting nexin family member 21 (Snx21), mRNA	2	1	0.452536	1.06415	1.5565	1.17797	1.13966	1.84458	1.69341	1.98572	1.09105	1.93685	1.21723	1.98896	1.22831	2.16052	0.88577	2.38951	0.120653	2.1106	0.502105	2.14314	0.385111	2.33304	0.705858	2.03215	0.812006	2.60793	0.869745	2.18003	2.1067	2.41735	1.52233	2.16186	1.43126	2.39612	2.44074	2.47134	2.27009	2.6443	2.48105	2.20366	2.63424	2.77044	2.54291
Snx27	NM_029721	chr3:94301464-94386638	-	sorting nexin family member 27 (Snx27), transcript variant 2, mRNA	2	1	0.611375	2.02763	2.0554	1.8264	2.07674	2.36009	2.27115	2.20946	2.17636	2.25786	1.9398	2.47892	1.77633	2.49935	1.26937	2.5521	1.54951	2.47921	1.81298	2.27259	1.22619	2.70335	2.01122	2.65663	1.98458	2.59259	1.974	2.37116	2.75494	2.55928	2.42622	2.3988	2.32555	2.63114	2.63841	3.04648	2.70428	3.14394	3.1374	2.74222	2.85604	3.04464	2.7803
Sox12	NM_011438	chr2:152219348-152223782	-	SRY (sex determining region Y)-box 12 (Sox12), mRNA	2	1	0.634343	-1.26638	-0.980934	-0.198455	-1.16711	0.0570881	-1.50029	0.2336	-1.99186	0.226645	-2.07993	-0.355724	-1.62928	0.256202	-1.90692	-0.039769	-1.60108	0.313544	-1.29489	0.099534	-1.31416	0.856068	-0.69298	0.100772	-0.587632	0.375975	-0.549794	0.0724118	0.44439	0.480701	0.244965	-0.769324	-0.832563	-0.0550933	-0.783632	-0.825382	-0.374491	-0.415315	-0.186001	-0.198893	-0.228895	0.00736379	-0.205688
Spsb3	NM_001163750	chr17:25023619-25029092	+	splA/ryanodine receptor domain and SOCS box containing 3 (Spsb3), transcript variant 1, mRNA	2	1	0.54678	2.48831	2.67362	2.33375	2.57475	3.1279	2.71805	3.0846	2.23198	2.82938	1.89249	3.0147	2.03915	2.97623	1.40026	3.04816	1.87544	3.13657	2.21715	2.90946	1.6018	3.2519	1.89672	2.97279	2.10645	2.64353	2.61778	2.88293	2.7252	2.94767	2.86021	2.86146	2.88085	2.97502	3.27742	3.31848	3.59034	3.42408	3.09054	2.89865	3.24717	2.99597	3.15795
Sssca1	NM_020491	chr19:5730306-5731732	-	Sjogren's syndrome/scleroderma autoantigen 1 homolog (human) (Sssca1), mRNA	2	1	0.230554	2.36644	2.44679	2.60088	2.31524	2.82077	2.50559	2.79514	1.53248	2.77712	0.759362	2.73065	-0.93941	2.92625	-1.09807	2.76834	-0.28686	2.98409	0.15398	2.59716	-0.245806	2.89347	-0.442857	2.60722	0.602518	2.87236	-0.372079	2.69081	1.00138	2.80837	1.37436	2.63209	2.54731	2.88508	2.93251	3.32685	3.2652	3.57229	2.98581	2.42618	2.93553	3.0086	3.01884
Ssx2ip	NM_001253768	chr3:146067606-146103101	+	synovial sarcoma, X breakpoint 2 interacting protein (Ssx2ip), transcript variant 2, mRNA	2	1	0.661733	0.922891	0.804872	1.28334	1.16415	1.516	0.879511	1.61138	0.890713	1.54385	0.829582	1.70885	0.621632	1.75115	0.113212	1.74838	0.501158	1.74317	0.904476	1.4664	0.472156	2.03228	1.02415	1.50224	1.40994	1.63674	1.65905	1.2464	2.3509	1.48221	2.30925	1.46076	1.46292	1.5168	1.47148	1.79225	1.65707	2.03542	2.04934	1.87881	1.77044	2.02637	1.78675
St6galnac6	NM_001289549	chr2:32462505-32476329	+	ST6 (alpha-N-acetyl-neuraminyl-2,3-beta-galactosyl-1, 3)-N-acetylgalactosaminide alpha-2,6-sialyltransferase 6 (St6galnac6), transcript variant 6, mRNA	1	2	0.528524	3.83407	4.00103	4.12958	4.47542	5.10665	4.86589	4.99584	4.75823	5.20494	4.87144	5.24044	4.8132	5.48235	4.69042	5.52512	4.28214	5.53967	4.50907	5.17474	4.4808	5.73607	4.00187	5.23757	3.87947	5.14766	2.6983	4.88818	2.14019	5.48374	2.06291	4.23182	4.53475	4.75249	5.48351	5.53297	5.51217	5.77617	5.73899	5.08652	5.53686	5.23305	5.67593
Stat5a	NM_011488	chr11:100720665-100746483	+	signal transducer and activator of transcription 5A (Stat5a), transcript variant 1, mRNA	2	1	0.337981	1.69044	2.15389	1.81111	1.51501	3.29329	2.24216	3.77577	2.22947	3.75698	2.38085	4.23975	2.35681	4.1915	3.14654	3.75376	2.8757	4.15423	3.04121	3.29646	3.23905	4.22913	3.27627	4.2349	2.99785	3.97932	2.89641	2.68748	2.98125	4.45806	3.11813	2.6522	2.84384	2.55816	2.79256	3.34183	3.028	4.49336	4.15681	3.90793	4.2692	3.53511	3.78907
Sugct	NM_138654	chr13:16949310-17786599	-	succinyl-CoA glutarate-CoA transferase (Sugct), mRNA	1	2	0.571537	3.59004	3.63887	3.4539	3.70808	3.51538	4.1657	3.44685	3.90226	3.45787	4.05721	3.08116	3.71414	3.19309	3.74065	3.64895	3.36507	3.08351	2.44065	3.19111	2.22835	3.03384	2.56425	3.2062	2.00964	3.66934	2.14255	3.57019	1.78296	3.49618	1.83221	4.15966	3.79656	4.30861	4.12683	4.3152	4.04582	4.35539	4.38812	3.3925	3.75489	3.4551	4.00255
Sult5a1	NM_020564	chr8:125666747-125682180	-	sulfotransferase family 5A, member 1 (Sult5a1), mRNA	1	2	0.516841	3.22793	3.75912	2.40767	2.84935	3.86687	4.89749	4.69529	4.76671	4.50894	5.43718	4.99717	4.89477	5.35569	5.22233	5.03206	4.52763	5.12427	4.84952	5.12297	4.14842	4.84959	3.85844	5.58228	3.46584	5.21321	2.03288	4.35452	0.215154	4.91793	0.286578	4.37002	4.47158	5.16386	5.4297	6.34624	6.2677	5.92467	5.72042	5.16535	5.45884	5.73725	5.51859
Suox	NM_173733	chr10:128106943-128110974	-	sulfite oxidase (Suox), mRNA	1	2	0.588103	5.29006	5.46665	5.20392	5.60009	5.96905	6.31213	5.88408	5.88767	6.10374	5.95864	6.14921	5.4879	6.18668	4.94581	6.21572	4.21134	6.35084	4.34644	6.18393	4.1797	6.25988	3.9847	6.28761	3.83828	6.34387	2.75498	6.13548	2.12707	6.66738	2.4941	6.08472	6.15745	6.43721	6.97193	6.94995	6.65577	6.82159	6.61969	5.92994	6.65257	6.279	6.90897
Surf1	NR_073420	chr2:26768898-26772050	-	surfeit gene 1 (Surf1), transcript variant 3, non-coding RNA	1	2	0.610408	4.02756	4.01375	4.02833	4.39295	4.46461	4.68531	4.46493	4.73622	4.305	4.85786	4.42433	4.78325	4.56472	4.5309	4.70819	3.99766	4.62492	4.04135	4.61902	3.13965	4.63241	3.03605	4.41468	2.70515	4.66856	2.61827	4.30399	2.94125	4.63342	3.08563	4.57827	4.51569	4.79588	4.95749	5.14104	4.99068	4.97814	4.91925	4.58995	4.81205	4.77656	5.04518
Surf2	NM_013678	chr2:26771941-26775690	+	surfeit gene 2 (Surf2), mRNA	1	2	0.183653	1.96445	2.09371	2.52066	2.81109	2.89399	2.9646	2.83483	3.32925	2.8399	3.40843	2.86077	3.3386	3.10448	2.99772	3.20088	2.3238	3.26763	2.75015	2.89047	2.25849	3.36742	2.16743	3.07317	2.49385	2.97451	2.32388	2.95785	3.02417	3.14581	2.85974	2.68484	2.79503	3.5009	3.64509	3.95805	3.68828	3.7746	3.53586	3.34164	3.64977	3.37541	3.62382
Synj2bp	NM_025292	chr12:82593181-82633894	-	synaptojanin 2 binding protein (Synj2bp), mRNA	2	1	0.338701	2.51486	2.55889	2.2225	2.4617	2.72642	2.45352	2.62652	2.16418	2.73478	2.09654	2.88483	2.10267	2.90501	1.95783	2.93536	2.1886	2.98509	2.18123	2.72216	1.83598	2.96798	2.27363	2.85579	2.27475	3.10678	2.13516	2.86364	2.23942	2.96539	2.36372	2.98353	2.65707	2.77187	3.02396	3.26124	3.04612	3.39431	3.42742	2.95194	3.10108	3.19619	3.18251
Tada3	NM_133932	chr6:113316655-113327514	-	transcriptional adaptor 3 (Tada3), mRNA	2	1	0.567622	1.93188	2.02146	1.64724	1.71378	2.39749	2.34495	2.36598	2.0541	2.38523	2.23008	2.61854	1.9862	2.72468	1.77642	2.67556	1.86251	2.67229	1.63642	2.42549	1.6842	2.90206	2.05383	2.59709	2.23511	2.92004	1.90953	2.5119	2.81421	2.75754	2.65094	2.44849	2.18884	2.51316	2.83716	2.91084	3.08547	3.1643	2.76997	2.58549	3.25532	3.08554	3.01044
Taf6	NM_009315	chr5:138619845-138628414	-	TAF6 RNA polymerase II, TATA box binding protein (TBP)-associated factor (Taf6), mRNA	2	1	0.191497	2.13408	2.26459	2.26195	2.40467	2.79849	2.86654	2.6279	2.83854	2.67689	2.957	2.77891	2.75863	2.75816	2.21283	2.83568	2.05472	2.84425	2.39709	2.48239	2.01781	2.90469	2.39804	2.87479	2.35263	2.76352	2.32732	2.63432	2.70067	2.66948	3.01071	2.41917	2.74741	2.82736	3.03803	3.20961	3.03632	3.28982	3.09767	2.88134	3.11245	3.17571	2.97284
Tbl3	NM_145396	chr17:24837598-24844598	-	transducin (beta)-like 3 (Tbl3), mRNA	2	1	0.518129	2.09065	2.40511	2.01415	2.08078	2.82042	2.33844	2.70472	1.71477	2.44639	1.05483	2.80733	0.443028	2.76369	0.180239	2.81612	0.6109	2.90245	0.872723	2.58632	0.257459	2.85202	1.01732	2.67145	0.848478	2.53749	1.03432	2.6459	2.63297	2.65273	2.37392	2.28276	2.28972	2.71145	2.79362	2.98246	2.87101	3.25123	3.00727	2.5981	3.04033	3.05491	3.03201
Tctex1d2	NM_025329	chr16:32419788-32428978	+	Tctex1 domain containing 2 (Tctex1d2), mRNA	2	1	0.564351	-0.278804	-0.661395	-0.308129	-0.345365	0.258104	-0.890057	0.20547	-1.19706	0.560467	-1.3133	0.428126	-1.49924	0.56748	-1.51902	0.924147	-0.0157706	0.759911	0.796744	0.460811	-0.071024	1.19493	0.536379	0.473824	-0.445975	0.852395	0.459683	0.55588	0.975886	1.04627	0.922209	0.0737924	-0.211637	0.0950634	0.439217	1.04298	1.34218	1.78677	1.37987	0.69672	1.61064	1.47225	1.25125
Telo2	NM_001163661	chr17:25236514-25252912	-	TEL2, telomere maintenance 2, homolog (S. cerevisiae) (Telo2), transcript variant 1, mRNA	2	1	0.144425	-0.044642	0.0469304	0.0408959	-0.0563508	0.662569	0.654275	0.481738	0.502568	0.460155	0.680684	0.776761	0.378664	0.878108	0.0365484	0.926979	-0.899324	0.903405	-0.485612	0.494726	-0.827493	1.00061	-0.309739	0.710669	-0.202036	0.793801	-0.283349	0.584367	0.515951	0.750293	0.382482	0.269281	0.525776	0.773387	1.42788	1.4919	1.42654	1.52173	1.30839	1.10128	1.06808	1.33178	1.30071
Tesk1	NM_011571	chr4:43455149-43460947	+	testis specific protein kinase 1 (Tesk1), mRNA	2	1	0.635003	1.53891	1.40538	1.96461	1.46121	2.0912	1.50464	2.03721	1.32845	1.80733	1.33072	1.8119	0.866545	1.96886	1.10655	1.91281	0.942229	2.01007	1.12172	1.74357	0.829243	2.0753	1.58703	2.03274	1.58713	2.02587	1.69442	1.99225	3.09459	1.88728	2.53938	2.03547	2.11872	2.10426	1.98964	2.2475	2.19571	2.34472	2.44595	2.18424	2.37459	2.3753	2.11185
Thap7	NM_026909	chr16:17528075-17531145	-	THAP domain containing 7 (Thap7), mRNA	1	2	0.345919	2.50993	2.51691	2.64194	2.66178	3.16085	3.39126	2.96407	3.24223	2.8179	3.3558	2.68778	3.21979	2.80502	2.39355	2.89306	2.02631	2.90578	2.16514	2.71505	1.54431	2.84596	1.5899	2.76019	1.41935	2.97088	1.88272	2.86964	2.98874	2.79394	2.33214	2.46244	2.50112	3.25259	3.0822	3.16686	3.16963	3.25578	3.0546	2.45664	3.03456	2.73451	2.92313
Thop1	NM_022653	chr10:80532828-80545105	+	thimet oligopeptidase 1 (Thop1), mRNA	1	2	0.264764	0.920927	1.24999	1.11971	1.08032	1.65314	1.45584	1.55937	1.61172	1.63365	1.4122	1.80849	1.24999	1.74571	0.44988	1.77684	0.251473	1.86605	0.319788	1.61578	-0.964929	1.56114	-0.456066	1.74734	-0.640802	1.73997	-0.25136	1.62792	0.859306	1.61314	0.787306	1.3793	1.56596	1.61174	1.99004	2.25407	2.29358	2.23435	1.8513	1.50685	2.10916	1.88522	2.25681
Thtpa	NM_153083	chr14:55713621-55717832	+	thiamine triphosphatase (Thtpa), mRNA	1	2	0.137837	2.85326	3.03259	2.59897	2.81118	3.11356	3.23104	3.01719	2.53238	3.14526	1.59428	3.37272	0.447599	3.1903	-0.570512	3.32634	-0.674321	3.38577	-0.495791	3.15685	-0.737541	3.40973	-0.195385	3.26038	-0.848139	3.42708	-0.353401	3.37809	0.492161	3.35119	0.73677	3.06632	2.7941	3.1372	3.39897	3.39437	3.27474	3.44342	3.41649	2.90038	3.49436	3.52838	3.58472
Thyn1	NM_144543	chr9:26807262-26814919	+	thymocyte nuclear protein 1 (Thyn1), mRNA	2	1	0.178622	3.14754	3.28015	2.67544	3.23403	3.4654	3.68493	3.44161	3.68043	3.45303	3.42073	3.64666	3.14039	3.74748	2.5545	3.89069	2.29618	3.72617	2.98762	3.53115	2.5276	3.81884	2.78852	3.6069	2.79899	3.7418	3.02207	3.50734	3.03252	3.44619	3.64161	3.78447	3.32499	4.22255	4.44928	4.51203	4.73604	4.71636	4.43426	3.92698	4.38466	4.30703	4.31779
Timm21	NM_025969	chr18:85116686-85120916	-	tranlocase of inner mitochondrial membrane 21 (Timm21), mRNA	1	2	0.341437	3.29634	3.24058	3.18742	3.46436	3.43464	3.63536	3.50409	3.49099	3.25643	3.08672	3.4185	2.72968	3.40263	2.35567	3.48974	2.36728	3.5839	2.4336	3.29816	1.79806	3.55794	1.86591	3.33258	1.81579	3.71504	2.14284	3.55442	2.61494	3.59997	2.24982	3.63934	3.5001	4.05126	3.898	3.88416	3.69558	3.93565	3.91522	3.51901	3.86809	3.75888	3.76607
Timm22	NM_019818	chr11:76220645-76229815	+	translocase of inner mitochondrial membrane 22 (Timm22), transcript variant 1, mRNA	2	1	0.140721	1.17342	1.20896	1.06351	1.30331	1.73686	1.94865	1.70762	1.837	1.65888	2.00955	1.91798	1.87934	1.87225	1.30478	2.02457	1.03149	1.94089	1.30268	1.80126	0.941043	1.94976	0.873801	1.72338	1.02497	1.77848	1.44666	1.55451	1.97397	1.71319	1.87586	1.67146	1.70258	1.94477	2.13707	2.38831	2.45288	2.29395	2.24063	1.8141	2.20198	2.10478	2.11979
Tm7sf2	NM_028454	chr19:6062821-6067850	-	transmembrane 7 superfamily member 2 (Tm7sf2), mRNA	1	2	0.601167	5.92209	6.04926	5.51039	5.4937	6.40456	6.36487	6.32707	6.20953	6.36846	6.24559	6.27413	5.89135	6.14305	5.51997	6.25115	4.7162	6.01295	4.32947	6.06658	4.10715	6.02108	4.36566	5.89593	3.10793	6.12272	2.41508	6.13644	1.79747	6.11608	1.93235	6.42609	5.9951	6.0922	6.56147	6.53772	6.45568	6.37653	5.77701	5.63051	6.22923	5.8163	6.2692
Tmed1	NM_010744	chr9:21311824-21314630	-	transmembrane emp24 domain containing 1 (Tmed1), mRNA	1	2	0.437199	2.18533	2.09393	2.21194	2.1983	2.71998	2.71541	2.73047	2.53105	2.64977	2.55129	2.57863	2.5118	2.82193	1.73702	2.80631	0.855858	2.75438	0.952096	2.70542	0.315016	3.02521	0.553109	2.60619	0.00878638	2.94392	0.249373	2.57727	1.24676	2.61848	1.45189	2.57957	2.60207	3.19474	3.23524	3.33268	3.274	3.18692	3.02664	2.57761	3.0732	2.93641	2.93767
Tmem106c	NM_201359	chr15:97794660-97800717	+	transmembrane protein 106C (Tmem106c), transcript variant 1, mRNA	2	1	0.61279	2.44201	2.54465	2.42785	2.5776	3.08464	3.0053	2.94915	2.76794	2.99169	2.45861	3.15082	2.5163	3.20726	2.04966	3.25868	2.159	3.20258	2.14362	3.26969	2.18123	3.26551	2.35517	3.06441	2.27177	3.06773	2.65731	3.06725	3.65104	3.31726	3.1401	3.02654	2.62058	3.25497	3.61646	3.67644	3.58743	3.48238	3.67415	3.41033	3.53525	3.54078	3.31889
Tmem115	NM_019704	chr9:107436276-107440987	+	transmembrane protein 115 (Tmem115), mRNA	2	1	0.371095	2.80656	2.8989	3.01117	3.10861	3.27785	3.38162	3.19553	3.19308	3.05536	2.71733	3.21565	2.42488	3.30184	1.96951	3.19172	1.731	3.32034	1.85144	3.02709	1.69178	3.31589	1.87162	3.45708	2.0885	3.14329	2.42805	3.26021	3.55738	3.34973	3.14038	3.18602	3.39708	3.39453	3.44517	3.57942	3.4701	3.71338	3.61337	3.19205	3.52907	3.54207	3.57921
Tmem14a	NM_001290679	chr1:21208656-21220248	+	transmembrane protein 14A (Tmem14a), transcript variant 1, mRNA	1	2	0.397242	1.28658	1.54147	-0.34051	0.549034	1.37016	2.72792	1.19176	2.33903	1.57244	3.04623	1.75656	3.09563	1.57845	2.48546	1.98187	1.47289	1.85274	1.70143	1.8621	1.98551	1.28657	1.78624	1.77589	1.00336	1.69802	0.441519	1.63359	0.677858	1.8714	1.18432	1.44787	0.351009	2.20609	3.05578	3.5411	3.39946	2.26844	1.94665	1.6558	1.6104	1.49168	2.11026
Tmem160	NM_026938	chr7:17038128-17040839	+	transmembrane protein 160 (Tmem160), mRNA	2	1	0.30396	2.60204	2.73182	2.5753	2.37082	3.32874	3.06001	3.32642	2.04188	3.21179	1.57116	3.12357	1.39228	3.31812	1.15108	3.21465	0.957142	3.38933	1.48725	3.45256	1.68134	3.02235	1.26336	3.07797	1.32364	2.9427	1.49856	2.91297	2.2657	2.98206	2.37587	2.74785	2.78396	2.91149	3.07068	3.26253	3.25693	3.54953	3.16429	2.71349	3.48984	3.16331	3.32051
Tmem161a	NM_145597	chr8:72696310-72707562	+	transmembrane protein 161A (Tmem161a), transcript variant 1, mRNA	1	2	0.0964114	1.54396	1.64886	1.38982	1.6091	2.11265	2.03164	2.04445	2.13801	1.89737	2.1793	2.08509	1.83861	2.21907	1.15151	2.23804	1.12045	2.15807	1.36752	1.86274	0.692769	2.3227	1.35165	2.04126	0.827171	2.20444	1.06993	2.00133	1.86017	2.1586	1.62512	1.84967	1.71671	2.28694	2.47089	2.5877	2.60997	2.72582	2.58876	2.14345	2.52208	2.34199	2.44137
Tmem180	NM_029186	chr19:46431370-46449744	+	transmembrane protein 180 (Tmem180), mRNA	1	2	-0.00980683	0.317225	1.11314	0.0936216	-0.04142	1.48359	1.16619	1.03207	0.0830313	1.28424	-0.213488	1.29045	-0.415959	1.36035	-1.32623	1.4219	-1.39819	1.42886	-0.669995	1.17525	-1.60583	1.3017	-0.407392	1.22804	-1.49513	1.47045	-1.49629	1.26637	-0.447746	1.42433	-0.343283	1.14724	0.508346	0.870581	1.74737	1.50663	1.85964	1.56525	1.42363	1.28294	1.98621	1.54905	1.75443
Tmem184a	NM_001161548	chr5:140280906-140290237	-	transmembrane protein 184a (Tmem184a), transcript variant 1, mRNA	1	2	0.552942	1.65682	1.87581	1.91591	2.04758	2.67109	2.69095	2.10466	2.68205	2.49889	2.66628	2.58766	2.50856	2.58001	1.99172	2.82413	1.11829	2.5988	1.0587	2.53573	0.910871	2.46342	0.629532	2.27741	0.725088	2.72429	0.680583	2.43325	1.13615	2.66511	0.884187	2.30678	2.63142	3.09348	3.45248	3.50406	3.37912	3.35022	3.22906	2.6596	3.21051	2.87732	3.23333
Tmem189	NM_145538	chr2:167468725-167487044	-	transmembrane protein 189 (Tmem189), mRNA	2	1	0.645108	1.96661	1.46151	2.57119	1.78428	3.36673	1.6718	3.20722	1.3632	3.32753	1.09643	3.19617	0.769124	3.28994	1.15734	3.17565	1.55149	3.18413	1.55702	2.96398	1.19629	3.20605	1.69924	3.19647	2.06143	3.25693	2.03541	2.81619	3.95414	3.53881	2.69984	2.12091	1.97163	2.14074	2.36482	2.80159	2.49767	3.15638	3.17801	2.86188	3.13776	3.15078	3.21166
Tmem200b	NM_001201367	chr4:131477686-131479055	+	transmembrane protein 200B (Tmem200b), mRNA	2	1	0.3842	-0.802873	-0.473859	0.378959	-1.81476	1.7088	-0.366054	2.84279	-0.123203	2.91361	-0.356609	3.01731	-0.0087083	2.88054	1.36002	3.02093	2.27231	2.98708	2.00108	2.74944	2.52011	3.31663	2.56939	3.15268	2.87745	3.0172	1.48618	2.74721	2.15046	3.74411	2.00637	0.496239	1.712	1.37914	0.972697	1.88008	2.13201	3.13901	3.37568	3.31358	2.90257	3.07454	3.26823
Tmem203	NM_177344	chr2:25110959-25111872	+	transmembrane protein 203 (Tmem203), mRNA	1	2	0.0706909	1.89668	2.06966	2.05764	2.0973	2.547	2.36875	2.51346	2.57408	2.37886	2.682	2.51744	2.27622	2.51166	1.99067	2.68489	1.39996	2.76524	1.53386	2.79977	1.80691	2.56386	1.84016	1.98973	1.14526	2.22808	1.62952	2.37121	2.54643	2.65144	2.15715	2.34312	2.14667	2.61881	2.57646	3.16683	2.71591	3.06516	2.79548	2.42177	2.85457	2.55609	2.89914
Tmem216	NM_026798	chr19:10624951-10630728	-	transmembrane protein 216 (Tmem216), transcript variant 2, mRNA	1	2	0.300511	0.40304	0.681595	0.447106	1.09651	0.662349	1.38872	0.764923	1.25585	1.07731	1.37447	0.836252	1.44563	1.02766	1.1482	1.12157	0.372073	1.2935	0.65552	1.42074	0.346911	0.973423	-0.199654	0.635842	-0.182096	0.421182	0.553659	1.02835	1.13287	1.00679	0.694374	1.35093	0.802218	0.920798	1.32757	1.58927	1.60608	1.41992	1.7065	1.08399	1.35999	0.878199	1.50173
Tmem218	NM_025464	chr9:37015918-37030796	+	transmembrane protein 218 (Tmem218), mRNA	1	2	0.160414	0.870928	1.60557	0.546609	1.14423	1.87503	2.06111	2.01929	1.84523	2.06428	1.52036	2.41415	1.30526	2.43253	0.656119	2.69062	0.628857	2.68991	1.04824	2.39999	0.621441	2.55399	0.931861	2.11844	0.53965	2.59542	0.656887	2.47947	0.813213	2.66581	0.712186	1.88949	1.14344	1.99119	2.61156	2.40416	2.84149	2.41936	2.41041	2.08243	3.07904	2.57361	2.84144
Tmem219	NM_026827	chr7:134029733-134041792	-	transmembrane protein 219 (Tmem219), transcript variant 1, mRNA	2	1	0.60977	3.96612	3.92706	3.97496	3.44582	4.40794	3.45382	4.51268	3.26999	4.34436	3.27532	4.47386	3.26082	4.49871	3.19637	4.54651	3.10845	4.43667	3.58225	4.56528	3.30551	4.73678	3.57189	4.48865	3.72664	4.73181	3.85082	4.50863	4.47394	4.54162	4.04653	4.26572	4.0587	4.58149	4.66822	4.84348	4.73007	4.72829	4.91333	4.46875	4.69431	4.69757	4.73751
Tmem237	NM_001033449	chr1:59157437-59176940	-	transmembrane protein 237 (Tmem237), transcript variant 1, mRNA	2	1	0.540477	-0.494256	-0.662769	-0.906017	-0.500591	0.352239	-0.0964733	0.541544	-0.147713	0.789254	-0.212419	1.20217	0.449262	1.15525	-0.248221	1.2556	-0.41812	1.23031	0.110451	0.541049	-0.279567	1.17191	0.344102	0.61688	0.0600075	0.510812	0.349735	0.54295	1.30484	0.690498	1.05907	0.596742	-0.276673	0.882959	1.76564	2.14469	2.02153	1.86749	1.96356	1.28373	1.61954	1.4453	1.62521
Tmem256	NM_026982	chr11:69652027-69653060	+	transmembrane protein 256 (Tmem256), mRNA	1	2	0.560077	5.97317	5.85174	5.73517	6.30732	6.15129	6.43475	6.28961	6.1086	6.08798	6.07411	6.06224	5.93949	6.33704	5.61398	6.25924	5.2758	6.25063	5.34698	6.51424	5.12469	6.28857	4.67898	6.13708	4.78553	6.08573	4.88962	6.18075	4.82983	6.23355	4.46284	6.54585	6.15885	6.51311	6.4151	6.63034	6.5933	6.59187	6.37991	5.89211	6.40149	6.25078	6.39867
Tmem60	NM_177601	chr5:20388271-20392688	+	transmembrane protein 60 (Tmem60), mRNA	1	2	0.0544304	2.48461	2.82801	2.60954	2.98365	3.18347	3.49547	3.16671	3.21758	3.27311	3.2584	3.39265	3.51159	3.49488	2.81981	3.6104	2.39067	3.36419	2.77888	3.41802	2.78885	3.55436	2.68587	3.22885	2.43213	3.46075	2.90129	3.12013	3.07354	3.45193	3.11729	3.02995	3.11875	3.62091	3.98035	3.88166	3.92822	3.8188	3.81499	3.52244	3.83936	3.68626	3.82413
Tmem86b	NM_023440	chr7:4579642-4582084	-	transmembrane protein 86B (Tmem86b), mRNA	1	2	0.571988	4.94304	5.16831	5.04686	5.23536	5.4146	6.19947	5.14802	6.06907	5.27042	6.52529	5.38013	6.48298	5.43314	6.17421	5.54773	5.50734	5.46796	5.3569	5.60556	5.0755	5.14564	4.86124	5.00833	3.81341	5.23682	3.89288	5.17011	2.37741	5.25656	2.91157	5.54053	5.83574	5.91477	6.48935	6.4209	6.52594	6.3971	5.85483	5.49543	5.96637	5.67615	5.91913
Tmem9	NM_001160145	chr1:137904796-137931607	+	transmembrane protein 9 (Tmem9), transcript variant 1, mRNA	2	1	0.330021	2.41388	2.5173	2.74562	2.70192	3.55363	3.54327	3.68781	3.36679	3.62104	3.25555	3.65693	3.38987	3.7242	3.31583	3.7118	3.04286	3.79404	3.63897	3.72544	3.66656	3.68486	3.52943	3.71969	3.31349	3.61031	3.15206	3.43048	3.88631	3.92763	3.74874	2.96997	3.0373	3.87454	3.81159	3.95232	3.98462	3.8819	4.06214	3.83086	3.81077	3.90144	3.88445
Tmie	NM_146260	chr9:110768550-110782587	-	transmembrane inner ear (Tmie), mRNA	1	2	0.449502	2.60853	2.53259	1.80159	2.54966	2.79341	3.96703	3.3403	4.11305	3.7021	4.26647	3.5626	4.17466	3.6998	4.21227	3.87313	3.48027	3.68806	3.73604	3.6396	3.48726	3.2543	3.68163	3.92959	3.07804	4.05241	2.27149	3.50011	1.87857	4.18696	1.77626	3.12466	3.08123	4.1811	4.3598	4.28759	4.36664	4.24865	4.29906	3.66155	4.12226	3.76113	3.94485
Tmub1	NM_022418	chr5:23951281-23953664	-	transmembrane and ubiquitin-like domain containing 1 (Tmub1), mRNA	2	1	0.205747	1.35168	1.35683	1.53946	1.28829	1.86439	1.72318	2.02872	1.26053	1.78471	0.106441	1.99941	-0.568701	1.92628	-0.660499	2.02435	-0.732691	2.14565	-0.600928	1.85246	-0.628891	2.22279	-0.134833	2.12088	-0.00932592	2.09971	-0.645409	1.93605	0.467749	2.27926	0.753897	1.66241	1.90599	2.18771	2.34715	2.34991	2.33437	2.66287	2.41984	1.86658	2.37449	2.22087	2.45087
Tmub2	NM_028076	chr11:102146275-102150738	+	transmembrane and ubiquitin-like domain containing 2 (Tmub2), transcript variant 2, mRNA	1	2	0.387157	2.86948	2.99942	2.92081	3.3273	3.44775	3.73626	3.38146	3.8387	3.37963	3.86212	3.52012	3.8546	3.65674	3.49854	3.70777	3.07258	3.73138	3.19551	3.4739	2.35911	3.74286	2.91095	3.52425	2.34819	3.6311	2.21221	3.4907	3.42173	3.72607	3.20753	3.35282	3.38815	3.97623	4.09124	4.19792	4.21727	4.18731	4.21676	3.77453	4.1023	4.06031	4.04253
Tns1	NM_027884	chr1:73956805-74171021	-	tensin 1 (Tns1), transcript variant 1, mRNA	2	1	0.39003	2.70066	2.57202	3.96378	3.12485	5.0289	3.48248	5.0661	3.80343	5.28466	3.9051	5.32515	4.02181	5.42978	4.1707	4.78786	3.8814	5.07374	3.84971	4.06245	3.58758	5.68242	4.05663	5.08372	4.08424	5.03204	4.20589	3.38028	4.78165	5.04067	4.53477	3.09494	4.08869	3.91214	4.15814	4.5093	4.42055	5.75725	5.41882	4.71731	5.07656	4.12121	5.0143
Toe1	NM_026654	chr4:116476608-116480164	-	target of EGR1, member 1 (nuclear) (Toe1), mRNA	2	1	0.585354	1.20038	1.34719	1.40521	1.3784	1.73364	1.64349	1.79852	1.38059	1.66547	1.14852	1.86874	1.12243	1.80763	0.548741	1.92454	1.12202	1.79334	1.15583	1.58978	0.402466	2.15707	0.882697	1.76885	0.995272	2.01984	1.37318	1.54841	2.07325	1.60204	1.88209	1.69878	1.53957	1.94511	1.99935	2.41533	2.20401	2.22081	2.22159	1.91564	2.08655	2.20104	2.05317
Toporsos	NR_045265	chr4:40216612-40217254	+	topoisomerase I binding, arginine/serine-rich, opposite strand (Toporsos), long non-coding RNA	1	2	0.137413	2.95717	2.84815	2.97462	2.80394	3.46794	3.0154	3.09181	2.50486	3.2047	2.44924	3.30491	2.35752	3.31428	2.32594	3.41657	1.81803	3.28832	2.49237	3.49384	2.75624	3.24265	0.959419	3.09182	2.0895	3.38295	1.96667	2.81132	1.78658	3.02871	2.66898	3.36314	3.30443	3.03954	2.93169	3.29286	3.28215	3.46371	3.38052	3.11224	3.66165	2.93276	3.34961
Tor2a	NM_152800	chr2:32612754-32617764	+	torsin family 2, member A (Tor2a), transcript variant 1, mRNA	2	1	0.575186	3.52577	3.5163	3.96502	4.06866	4.25704	4.21517	4.15189	3.97173	4.16204	3.52827	4.07501	2.97221	4.17286	1.93879	4.30056	2.45414	4.33407	2.60601	4.07936	2.29293	4.28788	2.97204	4.17828	3.26682	4.21395	4.37564	4.08915	5.61661	4.13269	4.95175	4.11822	4.21307	4.36055	4.45204	4.621	4.39867	4.61839	4.53441	3.99935	4.65619	4.4915	4.46994
Tpcn1	NM_145853	chr5:120984166-121038622	-	two pore channel 1 (Tpcn1), mRNA	2	1	0.25159	2.82522	2.875	3.60649	3.54803	3.99511	3.76342	3.79423	3.86959	3.8995	3.80769	3.7785	3.62184	3.98987	3.6436	3.82136	3.34872	4.05568	3.34348	3.56941	3.1827	4.37588	3.42491	4.05127	3.78787	3.81731	3.75561	3.72628	3.70876	3.92144	3.92268	3.44624	4.52509	4.10958	4.62763	4.64017	4.4759	4.71937	4.47418	3.90588	4.38285	3.97094	4.24528
Tpgs2	NM_001004361	chr18:25294540-25327378	-	tubulin polyglutamylase complex subunit 2 (Tpgs2), transcript variant 1, mRNA	2	1	0.49363	0.544734	0.34202	0.140879	0.0159359	0.823223	0.184709	0.716988	-0.00638634	0.844737	-0.18649	1.12146	-0.660926	1.07347	-0.952403	1.05199	-1.0665	1.22528	-0.392724	0.757314	-0.984396	1.18743	-0.579751	1.0501	-0.349743	1.14973	-0.619057	1.16667	0.662984	1.10215	0.352897	1.06059	0.51742	0.912828	1.06436	1.41886	1.13887	1.2456	1.38245	1.00733	1.25004	1.42829	1.45767
Tprn	NM_175286	chr2:25118118-25125406	+	taperin (Tprn), mRNA	2	1	0.549087	-0.50963	-0.399704	0.0294139	-0.0290488	0.196709	0.229367	0.186927	-0.260992	0.254674	-0.168591	0.257592	-0.604664	0.268697	-1.12918	0.508363	-0.389785	0.322842	-0.532687	-0.019623	-0.968642	-0.0889608	-0.510145	0.128342	-0.293593	0.254403	-0.557748	0.317242	0.867423	0.26273	0.314169	-0.00843228	-0.196743	0.362084	0.513609	0.410458	0.738533	0.750172	0.687333	0.0976578	0.550784	0.401433	0.258866
Trappc1	NM_001024206	chr11:69137488-69139295	+	trafficking protein particle complex 1 (Trappc1), mRNA	2	1	0.378332	4.33971	4.35207	4.38101	4.54685	4.95489	4.9388	4.87277	4.88523	4.76579	4.85749	4.87628	4.72108	4.94059	4.45921	4.98019	4.60314	5.02594	4.72165	4.79415	4.33007	5.02963	4.51415	4.78423	4.65117	4.95422	4.43901	4.68252	5.16831	4.83582	4.99301	4.67563	4.78919	5.16666	5.3182	5.41577	5.37412	5.45963	5.41755	5.10256	5.33041	5.24092	5.27209
Tsc2	NM_001286720	chr17:24732761-24769572	-	tuberous sclerosis 2 (Tsc2), transcript variant 7, mRNA	2	1	0.339535	2.31747	2.4151	2.18291	2.41649	2.8802	2.73059	2.78028	2.71651	2.81308	2.6728	3.09835	2.54447	3.03592	2.29561	3.07913	2.01208	3.05615	2.1723	2.83948	1.66256	3.31335	2.4531	3.15858	2.11856	3.1603	2.31399	2.83803	2.75497	3.19372	2.76991	2.5221	2.7564	3.14432	3.19431	3.44663	3.2128	3.51633	3.43757	3.15227	3.33388	3.39386	3.30135
Tsen54	NM_029557	chr11:115676053-115684416	+	tRNA splicing endonuclease 54 homolog (S. cerevisiae) (Tsen54), mRNA	2	1	0.497371	0.626245	0.76855	2.27	1.14566	3.50861	1.19384	3.31206	1.01748	3.22065	0.463087	2.88066	-0.0199126	3.30584	0.468365	3.36488	0.676822	2.95501	1.2196	2.58324	0.36266	3.83771	0.476504	2.58713	0.63996	2.23235	1.07034	1.4814	2.45574	2.76613	1.60334	1.24175	2.0419	1.35456	1.76911	2.00475	1.91498	4.33908	4.29688	2.90482	3.0516	1.73776	2.52302
Tsnax	NM_016909	chr8:125012997-125034192	+	translin-associated factor X (Tsnax), mRNA	2	1	0.450868	3.28411	3.25469	3.16791	3.37962	3.69118	3.75424	3.65862	3.75728	3.65229	3.70883	3.81408	3.76208	3.83248	3.39046	3.99369	3.28899	3.88911	3.32751	3.663	2.88233	4.01011	3.33716	3.84767	3.33922	3.87287	3.44461	3.7959	4.3924	3.88361	4.00322	3.67335	3.66743	4.12503	4.25312	4.42824	4.27243	4.4909	4.45934	4.07743	4.22332	4.30527	4.26759
Tspan31	NM_025982	chr10:126504346-126507317	-	tetraspanin 31 (Tspan31), mRNA	1	2	0.543553	6.76934	6.90183	7.10846	7.2965	7.82677	7.7063	7.67193	7.75664	7.70222	7.86176	7.73181	8.04086	7.89355	7.64357	7.91971	7.58026	7.81816	7.53616	7.68937	7.12708	7.97117	7.09802	7.62062	6.77551	7.55902	6.48871	7.27666	6.55927	7.63631	6.03168	7.21422	7.60568	7.74068	8.17285	8.33155	8.42749	8.46546	8.19291	7.72308	8.22037	7.70679	8.0929
Tsta3	NM_031201	chr15:75755113-75760160	-	tissue specific transplantation antigen P35B (Tsta3), mRNA	2	1	0.439854	3.36763	3.32877	3.37636	3.69875	3.80474	3.93471	3.78885	3.89007	3.58814	3.25784	3.81856	2.93931	3.78903	1.67004	3.84204	2.32053	3.67898	2.8059	3.48634	1.38495	3.87634	2.12193	3.72094	2.19012	3.70562	2.71669	3.56016	5.46805	3.76746	3.95934	3.63535	3.58327	4.02144	3.95246	4.05947	3.77747	4.05834	4.04274	3.66631	3.92131	4.07013	4.02785
Ttc30b	NM_028235	chr2:75773907-75776519	-	tetratricopeptide repeat domain 30B (Ttc30b), mRNA	1	2	0.400763	0.705108	1.00267	0.478532	0.959473	0.649966	1.63226	0.936196	1.41856	1.06768	1.36685	1.40739	0.748038	1.29496	-0.192132	1.52155	-0.089229	1.46329	-0.0699504	1.40571	-0.41165	1.46322	-0.139493	1.51033	-0.549724	1.51184	-0.514861	1.4292	0.0849459	1.67553	0.0944015	1.31865	0.890186	1.13581	1.73516	1.53826	1.64328	1.67216	1.5916	1.46971	1.86403	2.09815	1.77016
Ttll12	NM_183017	chr15:83405524-83425587	-	tubulin tyrosine ligase-like family, member 12 (Ttll12), mRNA	2	1	0.245185	1.06185	1.23689	1.05037	0.627219	1.94201	1.50135	1.50549	1.20348	1.48781	1.06528	1.66347	0.743941	1.61571	-0.0385385	1.7434	0.225493	1.70141	0.358989	1.5358	-0.26436	1.74079	0.356392	1.6674	-0.00366695	1.57499	0.301488	1.40389	1.18806	1.63062	1.1511	1.50047	1.4752	1.50824	1.9644	2.03933	2.01354	2.18181	1.80242	1.57224	2.32375	2.00328	1.85486
Tubg1	NM_134024	chr11:100981445-100987733	+	tubulin, gamma 1 (Tubg1), mRNA	2	1	0.26941	3.6368	3.63661	3.54148	3.2231	4.12178	3.81025	4.15085	3.50382	3.88599	3.55997	3.99454	3.06803	3.94772	2.94772	3.91327	3.11434	3.91976	3.01079	3.76906	2.67358	4.09439	3.20545	4.15608	3.39224	3.97795	3.35938	3.82308	3.4086	3.90479	3.39805	3.72942	3.72542	4.0446	4.09102	4.14124	4.11819	4.08324	4.12351	3.69685	4.10151	4.09594	4.19134
Ube2cbp	NM_027394	chr9:86200841-86358523	-	ubiquitin-conjugating enzyme E2C binding protein (Ube2cbp), mRNA	2	1	0.494515	-0.465972	-0.901427	-0.381006	-0.225554	0.364743	0.174332	0.406084	0.0552413	0.402726	0.310183	0.559241	0.0329775	0.483855	-0.0529851	0.511824	-0.171053	0.622923	-0.15914	0.67172	-0.69624	0.667292	-0.659748	0.328218	-0.544272	0.341813	0.0701702	0.120076	2.63168	0.82928	1.44399	0.118144	-0.051165	0.742953	0.878539	1.26079	1.17233	1.00108	0.812811	0.279829	0.0307081	0.413561	0.756759
Ube2d1	NM_145420	chr10:70717728-70748010	-	ubiquitin-conjugating enzyme E2D 1 (Ube2d1), mRNA	2	1	0.64031	1.71212	1.78112	1.94309	1.97949	2.60222	1.84014	2.73406	1.27737	2.76601	1.3197	2.89856	1.63444	3.22471	1.42598	3.07577	1.39418	3.08183	1.87525	2.81904	1.68822	3.27221	2.22648	2.98101	2.03725	3.13338	1.74333	2.66394	3.05395	3.00527	2.69822	2.49581	2.52838	2.79531	2.82087	3.32785	3.26609	3.67035	3.36026	3.1631	3.23416	3.23778	3.23842
Ublcp1	NM_024475	chr11:44268073-44284050	-	ubiquitin-like domain containing CTD phosphatase 1 (Ublcp1), mRNA	2	1	0.460699	3.13579	3.01207	2.9469	3.17237	3.29203	3.42004	3.35679	3.40614	3.19036	3.50364	3.37509	3.39857	3.48489	2.96462	3.41348	2.77665	3.47562	2.89953	3.19738	2.45675	3.59802	3.03675	3.46205	2.9799	3.48617	3.43646	3.37161	4.66746	3.24066	4.02434	3.56608	3.41906	3.78448	3.73885	4.04911	3.81543	4.06286	4.04797	3.67718	3.64891	3.55792	3.67578
Ufsp1	NM_027356	chr5:137735897-137736892	+	UFM1-specific peptidase 1 (Ufsp1), mRNA	2	1	0.130961	0.0408975	-0.0219198	0.419152	0.0779721	0.55872	-0.375137	0.343775	-0.549405	0.117197	-0.682517	0.236632	-1.17256	0.0113584	-1.27569	0.304344	-1.30135	0.682572	-1.44746	0.161214	-1.55108	0.448197	-1.59087	0.592814	-1.45233	0.0803778	-1.71645	0.642451	-0.615478	0.527558	-0.289855	0.610015	0.54473	0.359158	0.6203	1.52742	1.27425	0.96789	0.911247	0.204792	0.604153	0.27076	0.519611
Ugt2b1	NM_152811	chr5:87345664-87355528	-	UDP glucuronosyltransferase 2 family, polypeptide B1 (Ugt2b1), mRNA	2	1	0.293616	8.21904	8.12725	6.42132	5.61924	7.42109	5.5683	7.51006	4.51386	7.58819	3.75422	7.26264	3.17073	7.184	5.4182	7.16135	6.82423	7.08024	6.40994	7.16088	7.05879	7.17312	7.26703	7.63305	7.27123	7.52606	7.10251	7.66268	5.57425	7.44467	5.96506	7.12307	4.74959	3.39217	1.66896	2.30213	2.19395	3.77974	5.79291	6.18023	6.96005	7.02124	6.96981
Ugt2b37	NM_053215	chr5:87669517-87683813	-	UDP glucuronosyltransferase 2 family, polypeptide B37 (Ugt2b37), mRNA	2	1	0.377998	1.47831	1.49351	-0.0132893	0.280996	1.31418	0.600882	2.40469	0.0585009	2.64844	0.199588	3.16688	0.313392	2.5227	1.05663	3.09333	2.71091	3.85234	2.02168	3.31159	2.74102	2.37438	2.97321	3.33213	3.155	3.718	3.06537	3.27027	1.83336	2.11576	2.64602	1.95584	0.826488	1.39067	0.239196	0.624779	-0.198666	1.29539	1.95627	1.47583	2.59184	2.64138	2.63981
Ugt3a1	NM_207216	chr15:9209584-9244791	+	UDP glycosyltransferases 3 family, polypeptide A1 (Ugt3a1), mRNA	1	2	0.468937	4.98094	4.84284	4.32042	4.20397	5.18435	5.44235	5.02819	5.57291	5.20048	6.06476	5.20964	5.91209	5.11175	6.2187	5.27413	5.838	5.22797	5.44336	5.47769	5.59076	4.80207	5.46186	5.46922	5.01138	5.48731	4.32458	5.42392	2.57829	5.69343	3.2213	5.53639	4.62345	4.70113	5.09064	5.7464	5.28539	5.42332	5.93987	5.33932	5.2349	5.33573	5.49508
Ugt3a2	NM_144845	chr15:9265353-9300625	+	UDP glycosyltransferases 3 family, polypeptide A2 (Ugt3a2), mRNA	1	2	0.511504	7.16144	7.04214	6.55566	7.0056	7.37928	7.79448	7.51295	7.88942	7.72814	8.21347	7.75307	7.95737	7.85376	8.06665	7.95963	7.82423	7.89622	7.39124	7.83559	7.6191	7.76198	7.44411	7.84225	7.3159	7.82644	6.69084	7.72189	5.77417	7.94206	6.0009	7.79915	7.67331	7.6876	8.00058	8.4966	8.0768	8.53711	8.66443	8.12316	8.53438	8.26272	8.6241
Unc45a	NM_133952	chr7:87470179-87485105	-	unc-45 homolog A (C. elegans) (Unc45a), mRNA	2	1	0.617137	1.15761	1.49783	1.39968	1.46969	2.27949	1.80963	2.14278	1.76294	1.83828	1.5908	2.33372	1.34584	2.13404	0.939843	2.2224	1.5496	2.30199	1.60574	1.84413	1.43528	2.42184	1.75749	2.17283	2.13956	2.19991	2.09546	1.82227	3.04266	2.1111	2.90895	1.30944	1.8674	2.20647	2.4052	2.62098	2.3113	2.43552	2.52026	2.17233	2.57544	2.27262	2.44995
Uqcr10	NM_197979	chr11:4601971-4604347	-	ubiquinol-cytochrome c reductase, complex III subunit X (Uqcr10), mRNA	1	2	0.205525	6.94983	6.93799	6.31013	6.60998	6.95538	6.97604	7.20748	6.68961	7.01131	6.30942	7.03456	5.50343	7.12744	4.22263	7.09207	4.30862	7.00616	4.55822	7.14579	3.99657	7.107	3.87446	6.91482	4.25723	7.13499	4.426	7.00381	5.31241	6.95646	5.07718	7.34305	6.6981	7.33539	7.45892	7.32642	7.5395	7.35988	7.16942	6.54819	7.25508	7.04474	7.40802
Uroc1	NM_144940	chr6:90283283-90314542	+	urocanase domain containing 1 (Uroc1), mRNA	1	2	0.32811	6.22409	6.35821	6.38566	6.4196	7.34061	7.1103	7.51033	7.2474	7.69506	7.51449	7.88183	7.53867	7.91372	7.53645	7.89012	7.21418	7.83019	7.37334	7.70323	7.33639	8.32008	7.54452	7.85462	7.12744	7.76681	6.73944	7.41909	5.77986	7.86905	5.9301	6.90671	6.93927	7.62098	7.9236	8.04421	7.91028	8.49303	8.38919	8.08622	8.23297	7.98458	8.26819
Usp31	NM_001033173	chr7:128785535-128850767	-	ubiquitin specific peptidase 31 (Usp31), mRNA	2	1	0.660177	-1.1138	-1.241	-0.944489	-0.900311	-0.496988	-1.21526	-0.782798	-1.29915	-0.495299	-1.60756	-0.278405	-1.60785	-0.412733	-2.00357	-0.15145	-1.31678	-0.245404	-0.943444	-0.69991	-1.45072	0.108527	-0.722076	0.0269355	-0.768932	-0.263614	-0.6464	-0.525816	-0.00411088	-0.0796495	0.056197	-0.458608	-0.0449295	0.0220466	-0.000446718	0.299705	0.167344	0.688984	0.81091	0.429729	-0.000479296	0.2518	0.14512
Vars2	NM_175137	chr17:35792580-35804537	-	valyl-tRNA synthetase 2, mitochondrial (putative) (Vars2), mRNA	2	1	0.228463	1.74005	1.94485	1.47859	1.37366	2.10517	1.60411	2.01513	1.39426	2.01072	1.13627	2.29859	0.632648	2.23686	0.39468	2.11357	0.439431	2.25219	0.653041	1.99551	-0.178239	2.22864	0.67842	2.30782	0.243202	2.49246	0.38709	2.19998	1.4702	2.37673	1.19093	2.10203	1.57219	2.10678	2.3057	2.45819	2.35555	2.37547	2.36383	2.03597	2.50054	2.53674	2.45034
Vegfb	NM_011697	chr19:7056962-7062141	-	vascular endothelial growth factor B (Vegfb), transcript variant 1, mRNA	2	1	0.606292	1.96517	2.44976	2.39088	1.82086	2.82083	1.87896	2.86056	1.00684	2.74992	1.16453	2.69524	0.898592	2.85861	0.592642	2.81206	1.13692	2.58619	1.62432	2.86916	1.14181	2.75128	1.40523	2.76867	1.85334	2.73383	1.42467	2.67159	3.38967	2.71053	2.26371	2.75038	1.8551	2.43644	2.23817	1.80245	2.18451	2.08621	2.03337	1.63	2.69883	2.36178	2.1002
Vps28	NM_025842	chr15:76452518-76456457	-	vacuolar protein sorting 28 (yeast) (Vps28), transcript variant 1, mRNA	1	2	0.240845	4.64741	4.75091	4.68016	4.96387	5.22541	5.26808	5.13732	5.27485	5.10138	5.32941	5.22112	5.13324	5.30603	4.7061	5.41051	4.60234	5.44129	4.83356	5.23644	4.25599	5.34216	4.37119	5.16194	4.30338	5.18737	4.19339	5.08314	5.0488	5.29523	4.92137	5.09005	5.20159	5.60423	5.86261	5.95142	5.98787	5.86505	5.76507	5.42228	5.56407	5.49883	5.63053
Wbp1	NM_016757	chr6:83069038-83071455	-	WW domain binding protein 1 (Wbp1), transcript variant 1, mRNA	1	2	0.480978	3.75737	3.91921	3.68978	3.78265	4.05331	4.45401	4.00093	4.15408	3.90429	4.15061	4.03257	3.95989	3.90909	3.08701	3.94164	2.68463	3.99728	2.88659	3.80636	2.16362	3.90933	2.52516	3.73166	1.96279	3.93239	2.73176	3.93229	2.88584	3.86262	2.88504	3.7298	3.97855	3.93794	4.44783	4.5909	4.4489	4.35685	3.96601	3.62348	4.22843	4.13215	4.06955
Wdr24	NM_173741	chr17:25960572-25965675	+	WD repeat domain 24 (Wdr24), mRNA	1	2	0.505196	1.89279	1.94282	1.80052	2.07822	2.24447	2.67608	2.298	2.82396	2.1161	2.78393	2.51856	2.70003	2.39999	2.41003	2.48432	2.10577	2.45447	2.31073	2.27467	1.79418	2.50339	2.15316	2.42549	1.80593	2.44269	1.8288	2.33074	1.85828	2.57019	1.87118	1.99963	2.38282	2.70718	2.82231	2.87119	2.7497	2.90344	2.81625	2.51821	2.68897	2.81142	2.69561
Wdr25	NM_177602	chr12:110132482-110266662	+	WD repeat domain 25 (Wdr25), mRNA	1	2	0.472702	0.0578517	-0.153067	0.140046	0.285253	0.392482	0.216765	0.237787	0.467349	0.437836	0.109334	0.500981	0.393404	0.667305	-0.0281007	0.56593	-0.434509	0.724541	-0.2469	0.267164	-1.45392	0.733039	-0.8691	0.788658	-1.23053	0.86638	-1.32477	0.457836	-0.838381	0.656966	-0.602637	0.11918	0.714103	0.706856	0.880577	1.184	1.13386	0.949646	0.903325	0.540509	1.06302	0.864604	0.82022
Wnt5b	NM_009525	chr6:119382549-119494365	-	wingless-type MMTV integration site family, member 5B (Wnt5b), transcript variant 1, mRNA	1	2	-0.00399235	0.512777	0.179784	1.03499	1.40276	1.73801	1.63784	1.73935	1.81542	1.90714	1.66248	1.75646	1.49556	2.22987	1.34072	2.34377	0.938196	2.23334	0.880853	1.90795	0.978231	2.13892	1.11311	2.32857	0.925648	1.9366	1.41633	1.57087	1.24859	2.13526	1.19091	1.03043	1.82245	1.77086	2.16843	2.16274	2.19655	2.62259	2.1972	1.40499	2.74637	1.93852	2.46903
Wrnip1	NM_030215	chr13:32893899-32914479	+	Werner helicase interacting protein 1 (Wrnip1), mRNA	1	2	0.137261	3.71306	3.86294	3.78671	4.07864	4.31112	3.96591	4.33627	3.98424	4.34601	3.88207	4.35852	3.5872	4.62034	3.73764	4.65731	3.62526	4.55127	3.88441	4.39806	3.53404	4.55711	3.73334	4.64748	3.50915	4.66229	3.16114	4.41377	3.53151	4.87232	3.50895	4.57195	4.0831	4.33581	4.05248	4.20416	3.99428	4.5416	4.68996	4.53334	4.66263	4.52221	4.54316
Xpa	NM_011728	chr4:46188094-46209183	-	xeroderma pigmentosum, complementation group A (Xpa), mRNA	1	2	0.11175	2.55299	2.50595	2.52299	2.8148	2.93682	2.91586	3.14413	2.76533	2.77671	2.77497	2.82706	2.65013	3.14289	2.18748	3.33417	1.80639	3.11948	2.26008	3.20158	1.48859	3.23333	1.80854	2.90095	1.41263	3.31709	1.75576	3.20113	3.02157	3.2169	2.02771	3.33235	2.52739	3.5684	3.56933	3.6908	3.55843	3.75921	3.78288	3.23988	3.30224	3.45453	3.6089
Xrcc1	NM_009532	chr7:25332169-25358457	+	X-ray repair complementing defective repair in Chinese hamster cells 1 (Xrcc1), mRNA	2	1	0.600335	1.8865	1.66299	1.71122	0.567395	1.77974	0.816631	2.10445	0.694235	1.90621	0.934258	2.0892	0.679367	2.26939	0.610598	2.24153	0.709239	2.16819	1.11266	2.08203	0.845761	2.40661	1.33972	2.21023	1.28634	2.29833	1.22861	2.24164	2.23171	2.35365	2.06262	1.99323	1.53075	1.89856	2.14922	2.44141	2.43161	2.69649	2.65875	2.24504	2.83639	2.62695	2.41342
Yars	NM_134151	chr4:128867039-128896851	+	tyrosyl-tRNA synthetase (Yars), mRNA	2	1	0.485274	3.02643	3.08509	3.17785	3.1839	3.64579	3.54834	3.57852	3.30081	3.18646	3.08907	3.38268	2.77589	3.34637	2.6868	3.45467	2.98044	3.47986	2.84447	3.11584	2.31915	3.21473	2.75275	3.37577	2.94396	3.15629	3.29862	3.09717	4.06494	3.10956	3.80661	3.30698	3.21829	3.44183	3.525	3.61249	3.69077	3.7574	3.66094	3.40014	3.60297	3.42315	3.30079
Yif1a	NM_026553	chr19:5088538-5092879	+	Yip1 interacting factor homolog A (S. cerevisiae) (Yif1a), mRNA	1	2	0.571421	4.17555	4.17249	4.47211	4.55279	4.66335	4.86286	4.52366	4.95079	4.40517	5.027	4.58139	5.04273	4.57619	4.65498	4.58551	4.38222	4.73563	4.51728	4.40102	4.074	4.56329	4.04198	4.40867	3.61359	4.64466	3.66108	4.42664	4.08044	4.67184	3.52831	4.67663	5.12412	5.22584	5.29706	5.37136	5.21831	5.36835	5.25647	4.84951	5.1521	4.83641	5.09807
Zcwpw1	NM_001005426	chr5:138229030-138263849	+	zinc finger, CW type with PWWP domain 1 (Zcwpw1), mRNA	2	1	0.50277	-0.148545	0.299991	-0.983985	-0.464271	0.512036	-0.560697	0.488451	-0.555123	0.603146	-0.911304	1.34425	-1.36343	1.39577	-1.17235	1.19498	-1.02408	0.983065	-0.301088	0.69893	-1.69036	1.15717	-1.01457	0.537563	-1.35196	0.961602	-1.24271	0.453353	0.597398	0.969929	0.201295	0.972871	-0.0422993	0.816911	1.34973	1.63786	1.71131	1.69733	1.80088	1.09742	1.3661	1.58185	1.23146
Zdhhc3	NM_026917	chr9:122981428-123022323	-	zinc finger, DHHC domain containing 3 (Zdhhc3), mRNA	2	1	0.591113	0.772654	0.837579	0.937049	1.09176	1.47657	1.47747	1.31962	1.3325	1.54271	1.21288	1.58188	0.94873	1.57376	0.808639	1.64498	1.00372	1.67603	1.04431	1.37719	0.591616	1.77817	1.10614	1.49809	0.942043	1.56263	1.58472	1.49808	2.5899	1.54288	1.94392	1.15768	1.42074	1.61133	1.87851	2.15264	2.07635	2.31554	2.16023	1.8361	2.12993	1.97718	2.04713
Zer1	NM_178694	chr2:29952803-29980131	-	zyg-11 related, cell cycle regulator (Zer1), transcript variant 1, mRNA	1	2	-0.15712	1.83908	1.9327	1.82451	1.97218	2.41596	2.44866	2.32216	2.14952	2.35818	2.05907	2.51889	2.0108	2.4512	1.5727	2.65736	0.931211	2.56491	1.57674	2.22947	1.25815	2.80862	2.01136	2.49186	1.51722	2.6957	1.60605	2.52389	1.96145	2.68318	1.9294	2.14749	2.25231	2.57571	3.04193	3.25623	3.13107	3.1216	3.11344	2.76047	3.00319	3.14817	3.18622
Zfand2b	NM_026846	chr1:75165309-75168200	+	zinc finger, AN1 type domain 2B (Zfand2b), transcript variant 1, mRNA	2	1	0.200898	3.35146	3.34859	3.49992	3.48869	3.93658	3.90196	3.95249	3.94595	3.80279	4.12377	3.81876	4.02699	4.03795	3.82931	3.95782	3.55025	3.98001	3.70072	4.00234	3.71831	4.1217	3.78751	3.88148	3.80611	4.03218	3.83738	3.84458	4.39784	4.00854	3.6915	3.69426	3.76547	4.31661	4.23657	4.34792	4.23973	4.42086	4.31574	4.02059	4.15914	4.08165	4.22169
Zfp12	NM_001289590	chr5:143996842-144010513	+	zinc finger protein 12 (Zfp12), transcript variant 3, mRNA	2	1	0.235229	0.139796	0.208014	0.241709	0.484439	0.436289	0.266979	0.444591	0.344276	0.560454	-0.103349	0.552124	-0.427448	0.511628	-0.787337	0.883119	-0.973616	0.699189	-0.713648	0.592459	-1.0797	0.895408	-0.372891	0.838557	-0.811292	1.00415	-0.847445	0.843818	0.152547	0.874492	0.132086	0.836465	0.738008	0.75484	0.861281	1.29374	1.09078	1.24282	1.2055	0.674024	0.842077	1.15184	0.834488
Zfp2	NM_001044697	chr11:50712214-50729663	-	zinc finger protein 2 (Zfp2), transcript variant 3, mRNA	1	2	0.386929	0.163571	0.178962	0.0153312	0.321861	0.531533	0.859019	0.420314	0.696959	0.477361	0.431076	0.843391	0.286628	0.571859	-0.613919	0.861674	-1.62639	0.785505	-1.71129	0.561301	-2.09489	0.538083	-1.89944	0.625192	-1.7292	0.80964	-1.34713	0.662119	-0.59399	0.914582	-1.12955	0.851661	0.59864	0.7844	1.10787	1.44432	1.27661	1.23713	1.38703	0.817025	1.16468	0.95445	1.08807
Zfp358	NM_080461	chr8:3493138-3497208	+	zinc finger protein 358 (Zfp358), mRNA	2	1	0.489981	1.43212	1.45673	1.71765	1.16503	2.04893	0.837197	2.16731	0.157706	1.94313	-0.417136	1.96445	-0.0952199	2.0997	-0.626818	2.14015	-0.251374	2.17021	-0.215505	2.08266	-0.0610007	2.04973	0.329783	1.94134	0.303173	2.30788	0.421124	2.06733	1.31343	2.27469	1.1701	1.87201	1.48047	1.86099	2.09684	2.20848	2.11484	2.75498	2.48126	1.70216	2.37864	2.42708	2.38761
Zfp369	NM_178364	chr13:65380162-65399103	+	zinc finger protein 369 (Zfp369), mRNA	2	1	0.30409	0.138523	0.504503	-0.0155581	0.0725376	0.473286	0.0704191	0.19969	0.394895	0.665904	-0.233705	0.842817	-0.814069	0.820662	-0.984298	0.819421	-1.60389	0.898352	-1.09103	0.319566	-1.89601	1.72447	0.233019	1.41222	-1.01939	1.52972	-0.580042	0.900379	0.200499	1.23033	-0.263275	0.277879	0.985809	0.672343	0.945854	1.54223	1.29045	1.44154	1.46367	1.18091	1.04127	1.62572	1.31517
Zfp429	NM_001080941	chr13:67490265-67500703	-	zinc finger protein 429 (Zfp429), mRNA	2	1	0.5295	-1.52819	-1.70015	-1.28931	-1.07626	-0.591205	-0.684948	-1.09316	-0.728291	-0.282787	-0.892242	-0.366784	-1.16915	-0.0918085	-1.75414	0.291889	-1.34547	0.0192973	-0.145728	0.376846	-1.24057	0.257067	-0.352451	-0.136127	-0.777311	0.404598	-0.93866	-0.441297	0.355033	-0.014679	0.100072	0.307793	0.197186	0.871885	0.639914	0.910771	0.209642	1.15332	1.27275	0.943245	0.824362	0.99715	0.808199
Zfp523	NM_172617	chr17:28314363-28342831	+	zinc finger protein 523 (Zfp523), mRNA	2	1	0.221469	1.91645	1.95543	1.9092	1.82372	2.39481	2.15181	2.34926	2.06745	2.34381	1.80947	2.47785	1.76049	2.37096	1.51949	2.54893	1.37497	2.55842	1.40955	2.37139	1.1698	2.57893	1.62139	2.68977	1.14246	2.85366	1.35259	2.47569	2.25213	2.47576	1.71887	2.39728	1.95912	2.58773	2.67889	2.93504	2.68308	2.97631	2.92448	2.48751	2.78607	2.76335	2.75446
Zfp553	NM_146201	chr7:134376957-134381374	+	zinc finger protein 553 (Zfp553), mRNA	2	1	0.551853	0.346928	0.597914	0.631471	0.834481	1.05331	1.03958	0.974204	0.953692	1.00436	0.816526	1.24125	0.67859	0.92973	0.366936	1.1133	0.682598	1.14195	0.379863	0.657437	-0.0627376	1.50869	0.725508	1.17612	0.79369	1.29591	0.724524	1.27015	2.32524	1.30424	1.90277	0.968898	1.01417	1.33114	1.28899	1.65189	1.49725	1.48827	1.5092	1.37303	1.53794	1.47647	1.32109
Zfp65	NM_145622	chr13:67806243-67830110	-	zinc finger protein 65 (Zfp65), mRNA	2	1	0.337466	0.439446	0.436179	0.281224	0.575552	0.878996	0.567505	0.562472	0.334027	0.988312	0.348143	1.08388	-0.0670603	1.10428	-0.606139	1.22519	-0.917059	1.13036	-0.149852	0.890552	-0.563201	1.40258	0.0786467	1.24856	-0.375319	1.07291	-0.460047	1.19661	0.456146	1.16009	0.505099	1.10239	0.977451	1.20409	1.39296	1.56512	1.60906	1.90904	1.76295	1.35668	1.49384	1.67354	1.64941
Zfp667	NM_001024928	chr7:6238182-6259485	+	zinc finger protein 667 (Zfp667), mRNA	1	2	0.0300785	-0.669076	-0.429152	-1.1836	-1.12048	-0.392294	-1.00148	-0.0827686	-1.1285	-0.144536	-1.15652	-0.068464	-1.29145	-0.208202	-1.41861	0.150464	-1.50035	-0.164718	-1.55516	-0.485934	-1.71815	0.183644	-0.817635	-0.211075	-1.80368	0.378972	-1.86139	-0.199911	-1.66072	0.115774	-1.39498	-0.46799	-0.859033	-0.231516	0.0390454	0.426198	0.0520269	0.187862	0.425836	-0.0448739	0.323119	0.196165	0.482379
Zfp707	NM_001081065	chr15:75799615-75806295	+	zinc finger protein 707 (Zfp707), mRNA	1	2	0.406537	2.96444	3.75671	3.16958	3.84604	3.73638	4.1411	3.63758	4.36068	3.51157	4.28507	3.50696	4.27277	3.76726	3.95802	3.7722	3.73948	3.66279	3.99923	3.70284	4.22503	4.02451	4.32487	4.10893	3.47664	3.72046	3.40528	3.5396	2.66464	3.62501	2.91407	3.33851	3.59185	3.94503	4.24943	4.27479	4.14149	3.46141	3.61976	3.7464	3.9021	3.63395	3.53413
Zfp738	NM_001001187	chr13:67768378-67784449	-	zinc finger protein 738 (Zfp738), mRNA	2	1	0.552339	-0.489522	-0.675952	-1.03935	-0.532715	-0.566889	-1.01236	-0.433355	-0.874097	-0.375533	-1.35088	0.126371	-1.65334	0.127235	-2.37834	0.307454	-1.92664	0.319142	-1.63434	-0.0496888	-1.9318	0.638581	-0.810621	0.473454	-1.48338	0.419457	-1.48453	0.260074	0.082862	0.218986	-0.511871	-0.501397	-0.104303	0.0796289	0.343364	0.668782	0.414554	0.885345	0.984863	0.521377	0.675747	0.868561	0.529193
Zfp74	NM_178384	chr7:30717810-30736912	-	zinc finger protein 74 (Zfp74), mRNA	2	1	0.479056	-0.105485	-0.178384	-0.309174	0.184192	0.106045	0.0871433	0.0118837	-0.113986	0.184716	-0.264529	0.569114	-0.977533	0.325848	-1.68237	0.516033	-1.64871	0.612253	-0.951165	0.366097	-1.48343	0.79192	-0.772756	0.747515	-0.719225	0.517199	-0.298967	0.568346	0.316745	0.731818	-0.102081	0.232603	0.208254	0.473825	0.767947	0.82971	0.890916	1.26073	0.784677	0.448983	0.793067	0.945157	0.931432
Zfp764	NM_146203	chr7:134547182-134550336	-	zinc finger protein 764 (Zfp764), transcript variant 1, mRNA	2	1	0.617323	-1.14576	-0.993194	-0.951419	-1.27789	-0.248383	-1.12887	-0.308889	-1.37857	-0.426251	-1.91775	-0.0918355	-1.20548	-0.0140566	-1.06111	-0.0487445	-0.985274	-0.434707	-0.858877	-0.198912	-1.37739	0.200784	-0.494897	-0.505611	-0.874318	0.0827533	-0.294143	-0.150075	0.175501	-0.0120823	0.171518	-0.198326	-0.955744	-0.00512313	-0.0770535	0.680118	0.131152	0.427796	0.639013	0.241704	0.18515	0.55468	-0.247447
Zfp954	NM_172738	chr7:7067394-7074187	-	zinc finger protein 954 (Zfp954), mRNA	2	1	0.357799	0.757343	0.600758	0.996128	1.26594	1.11196	0.984181	1.35078	1.00597	1.04869	0.605093	1.26281	0.29419	1.3042	-0.0850589	1.51485	0.0747377	1.313	0.32989	1.41982	0.0768007	1.3959	-0.0419281	1.05953	-0.103646	1.18205	0.495385	1.26328	1.21369	1.20488	0.83526	1.47947	1.17731	1.69746	1.31441	1.75314	1.72986	1.72429	1.62707	1.28445	1.49435	1.72847	1.67644
Zfyve19	NM_028054	chr2:119034456-119042786	+	zinc finger, FYVE domain containing 19 (Zfyve19), transcript variant 1, mRNA	1	2	0.376479	2.19137	2.21957	2.16968	2.32778	2.72656	2.62682	2.74913	2.60119	2.50599	2.87358	2.69754	2.66454	2.68846	1.89411	2.83506	1.60221	2.74906	1.59325	2.64353	0.858275	2.88719	1.59188	2.78217	1.32175	2.91816	1.8649	2.75781	1.90904	2.70831	1.73259	2.60078	2.55609	3.03731	3.02802	3.16814	3.07039	3.1634	3.07199	2.67062	3.06104	3.1739	3.05859
Zmat5	NM_026015	chr11:4604681-4637669	+	zinc finger, matrin type 5 (Zmat5), mRNA	1	2	0.0659443	1.75787	2.11216	1.84167	2.22177	2.22626	2.44164	2.23216	2.61192	1.92576	2.68028	2.48814	2.3161	2.60591	1.25599	2.60136	0.998369	2.58583	1.88721	2.26154	1.14729	2.21964	1.55226	2.32881	1.98033	2.53188	1.42665	2.43794	2.17991	2.34227	2.00738	2.42975	2.46575	2.94711	2.94753	3.10167	2.99366	3.32145	2.87101	2.56467	2.82773	2.70759	3.11746
Zscan22	NM_001290436	chr7:13483158-13494432	+	zinc finger and SCAN domain containing 22 (Zscan22), transcript variant 1, mRNA	2	1	0.303612	-0.0235027	0.129601	1.01932	0.99453	0.310884	0.44027	0.220723	-0.152792	0.329852	-1.2114	0.641115	-1.54931	0.593014	-2.35632	0.617677	-1.88628	0.812675	-1.67442	0.562308	-1.6672	0.7625	-0.813806	0.898403	-1.36558	0.857553	-1.04487	0.904649	-0.323716	0.610239	-0.2045	0.90743	1.29593	0.380308	0.821322	1.2257	1.25094	1.61636	1.2188	0.886398	1.18341	1.05813	0.99009

## Sheet: Supplemental Table 3
Fam81a	NM_029784	chr9:69937117-69989364	-	family with sequence similarity 81, member A (Fam81a), mRNA	2	1	0.492879	-1.16624	-1.24676	-1.73777	1.04678	-0.138457	2.47959	0.182744	2.98785	0.902736	3.52075	1.24076	3.72268	0.835069	3.50695	0.950435	2.84239	0.90186	2.77981	0.30739	2.97486	0.750015	2.89333	0.444134	1.80408	0.340554	2.24699	0.470565	0.535558	0.610357	0.248669	-0.396506	0.0114167	0.207245	1.68355	2.03956	2.85875	1.5364	0.206171	1.51267	0.293212	1.37207	1.08576
Rnf186	NM_025786	chr4:138523027-138524281	+	ring finger protein 186 (Rnf186), mRNA	2	1	0.481376	1.42151	1.31568	1.42154	1.78967	2.37715	2.82135	1.95678	3.16456	1.75508	3.42191	1.63662	3.85827	2.20911	3.25719	2.20928	3.05129	2.29916	2.97059	2.04463	3.26309	1.97454	3.12083	2.24873	2.79818	1.60075	2.54385	2.20061	1.8229	2.10073	2.11838	1.26814	3.3861	3.45409	3.43614	3.58493	2.87237	2.82613	2.73038	2.70535	2.53301	2.4102	2.22325
Rnf167	NM_027445	chr11:70461091-70464916	+	ring finger protein 167 (Rnf167), mRNA	2	1	0.481074	3.98186	4.17374	3.81586	4.38698	4.30518	5.18186	4.39741	5.31586	4.41696	5.77718	4.68962	5.89888	4.7744	5.54592	4.84614	5.27525	4.87143	5.13007	4.78764	5.38177	5.00479	5.49478	4.76031	5.19143	4.99568	4.78214	4.78519	4.44599	5.08624	4.82924	4.77376	4.52514	5.42828	5.50619	5.69529	5.53107	5.4612	5.6231	5.52114	5.30516	5.29449	5.44915
F10	NM_001242368	chr8:13037308-13056676	+	coagulation factor X (F10), transcript variant 1, mRNA	2	1	0.479964	6.78883	7.02845	6.74607	7.27814	7.18715	7.85925	7.2113	8.1712	7.14342	8.45332	7.32725	8.59638	7.49513	8.19547	7.67251	8.08302	7.5917	8.13754	7.50655	8.23005	7.71976	8.39638	7.44651	8.19825	7.56374	8.08222	7.47951	7.56013	7.49919	7.75362	7.50449	7.55227	8.27611	8.60742	8.48007	8.65626	8.23857	8.07865	7.99634	8.04116	7.9157	8.00334
Slc2a5	NM_019741	chr4:149493453-149518277	+	solute carrier family 2 (facilitated glucose transporter), member 5 (Slc2a5), mRNA	2	1	0.476268	0.022852	-0.12641	-1.14973	-0.343331	0.513162	1.72101	0.472444	1.91642	0.621232	2.62543	0.941938	3.54116	0.877536	2.89683	0.911698	1.71601	0.859975	2.15407	0.659168	2.45094	0.787186	2.55394	0.0535267	1.68376	1.1222	1.40188	1.00123	0.655109	1.51901	0.757036	-0.432994	-0.898661	1.5518	2.06945	1.64474	2.03334	1.61798	1.97773	1.7491	0.520511	0.878462	1.8309
Bckdha	NM_007533	chr7:26414871-26443780	-	branched chain ketoacid dehydrogenase E1, alpha polypeptide (Bckdha), mRNA	2	1	0.475802	6.11377	6.18404	6.04714	6.31065	6.37048	6.94326	6.35634	6.91726	6.35259	7.18496	6.36996	7.35728	6.40226	6.98861	6.36255	6.59525	6.42618	6.70145	6.43817	6.82759	6.50598	6.91194	6.42649	6.49415	6.5343	6.63355	6.47336	6.52881	6.54919	6.56001	6.42255	6.41286	6.97482	7.27402	7.22958	7.17153	6.8783	6.97353	6.57303	6.77021	6.72773	6.8976
Tpmt	NM_016785	chr13:47118912-47138586	-	thiopurine methyltransferase (Tpmt), mRNA	2	1	0.466648	3.74469	3.67812	3.23555	3.8388	3.9516	4.75888	3.95353	4.66238	3.99081	5.07722	3.89006	5.12213	3.7753	4.82587	3.92085	4.71902	3.78049	4.35719	3.753	4.53945	3.85256	4.65829	3.88147	4.54353	4.155	4.80315	4.03274	4.07129	3.91239	4.04301	3.28338	3.43139	4.3474	4.90605	4.93159	4.85144	4.30437	4.26865	4.10963	3.90866	4.19438	4.36046
Ing4	NM_133345	chr6:124989866-124999282	+	inhibitor of growth family, member 4 (Ing4), mRNA	2	1	0.464886	3.40975	3.35543	3.14075	3.60894	3.48725	4.02322	3.52503	4.2257	3.53291	4.69767	3.75428	4.58259	3.79695	4.42917	3.92351	4.4918	3.75819	4.34448	3.82715	4.27008	3.99175	4.26116	3.83224	3.87059	3.86659	3.56513	3.60149	3.75746	3.84601	3.70666	3.60184	3.50784	4.24809	4.29319	4.22937	4.22813	4.23311	4.33547	4.24075	4.12994	4.11805	4.04649
Mrps14	NM_025474	chr1:162125391-162131317	+	mitochondrial ribosomal protein S14 (Mrps14), mRNA	2	1	0.464198	3.20408	3.03271	2.83337	3.36443	3.40771	3.9927	3.34109	3.99455	3.1991	4.3493	3.39608	4.48055	3.57037	4.16673	3.67662	4.27161	3.48176	4.28279	3.48917	4.23766	3.47841	3.82138	3.20537	3.65317	3.34927	3.47741	3.25252	3.41318	3.32959	3.61918	3.5603	3.39176	3.97735	4.0015	4.12296	4.09085	3.91747	4.07322	3.94954	3.71602	3.69697	3.6981
Ces1c	NM_007954	chr8:95622915-95655182	-	carboxylesterase 1C (Ces1c), mRNA	2	1	0.460264	9.68557	9.87851	9.09001	9.89888	9.94887	10.4876	10.3224	10.7879	10.2037	11.2101	10.2257	11.393	10.2686	11.0066	10.4413	10.6496	10.1876	10.4995	10.1581	10.5428	10.281	10.8966	10.4351	10.61	10.2609	10.2351	10.3368	9.8692	10.3822	10.1064	11.0761	10.6464	11.429	11.7642	11.8794	11.5825	11.4563	11.3905	10.982	11.1915	11.117	10.9718
Gpld1	NM_008156	chr13:25035021-25083805	+	glycosylphosphatidylinositol specific phospholipase D1 (Gpld1), mRNA	2	1	0.459874	5.41133	5.56696	5.16767	5.73135	5.92061	6.45399	5.86633	6.42803	5.93335	6.70903	5.92962	6.77538	5.94528	6.60433	6.14051	6.42242	6.09505	6.23687	6.02343	6.45705	6.13818	6.60994	6.0886	6.59181	6.20436	6.25945	6.11228	5.83901	6.20283	6.1151	6.06766	5.83271	6.44769	6.78506	6.94181	6.73337	6.68996	6.80844	6.63184	6.64568	6.55879	6.68147
Cyp2c44	NM_001001446	chr19:44079512-44103737	-	cytochrome P450, family 2, subfamily c, polypeptide 44 (Cyp2c44), transcript variant 1, mRNA	2	1	0.457002	7.16171	7.24808	6.21858	7.30237	6.91235	8.04842	7.10671	8.07318	6.97918	8.26946	7.0748	8.18238	7.16721	8.25589	7.34104	7.97077	6.90549	7.6154	7.1908	7.97609	6.92475	8.34293	6.92434	7.95954	7.33665	7.63402	7.18506	6.42567	7.02599	7.07885	7.75903	6.58403	7.89862	7.30523	7.65415	7.6021	7.36414	7.37778	7.5916	6.99886	7.19404	6.7284
Gcdh	NM_008097	chr8:87410286-87417820	-	glutaryl-Coenzyme A dehydrogenase (Gcdh), transcript variant 1, mRNA	2	1	0.456509	7.36326	7.3245	7.04061	7.39255	7.33667	7.87467	7.35998	7.9909	7.40619	8.27181	7.40367	8.24656	7.4677	8.03754	7.61159	7.81747	7.47809	7.58503	7.57151	7.70882	7.54051	7.95725	7.51256	7.84352	7.72684	7.72286	7.74025	6.99407	7.77438	7.53773	7.83753	7.65506	8.19148	8.33923	8.3957	8.25167	8.10592	8.25934	7.88269	8.07623	7.97582	8.18187
Iyd	NM_027391	chr10:6791664-6806262	-	iodotyrosine deiodinase (Iyd), mRNA	2	1	0.454439	5.34012	5.26889	5.01541	5.77164	5.60654	6.24946	5.76795	6.35496	5.78035	6.71494	5.83401	6.98734	6.1279	6.78567	6.1395	6.53973	5.98299	6.50169	6.02032	6.64075	6.21988	6.76245	5.90327	6.54472	6.11925	6.46713	5.97366	5.91908	6.07491	6.18281	6.12268	5.94542	6.71514	6.85161	6.97985	6.93997	6.85116	6.83674	6.59982	6.36251	6.46111	6.60506
Echdc3	NM_024208	chr2:6109511-6134040	-	enoyl Coenzyme A hydratase domain containing 3 (Echdc3), mRNA	2	1	0.453141	4.78974	4.63764	4.83845	5.18145	5.21623	5.992	4.96407	5.93093	5.10033	6.38305	5.25194	6.72591	4.95051	6.30317	5.45948	6.07348	4.99905	6.40427	5.34124	6.28752	5.53258	6.51778	5.22478	5.8427	5.50722	6.13115	5.86706	5.46012	5.29704	5.53295	5.78799	5.22818	5.99931	6.3933	6.43863	6.27062	6.08397	5.90884	6.02595	5.86586	6.21972	5.92905
Acly	NM_001199296	chr11:100337666-100389314	-	ATP citrate lyase (Acly), transcript variant 1, mRNA	2	1	0.450948	5.9596	6.47237	4.74416	5.22056	6.34467	7.6175	6.13764	7.97693	6.39251	9.01499	6.65878	9.43822	6.49771	8.62071	6.76703	8.62797	6.26445	8.0347	6.36383	6.97078	7.10882	7.40149	6.35488	6.65197	6.78089	7.15601	6.28925	6.11362	6.23024	6.19665	5.97128	5.93914	7.37534	8.03254	7.24859	7.86663	6.75942	6.62744	7.02186	7.08009	6.10759	6.8662
Pecr	NM_023523	chr1:72305747-72330888	-	peroxisomal trans-2-enoyl-CoA reductase (Pecr), mRNA	2	1	0.44876	6.64886	6.6277	6.00575	6.44845	6.6067	7.27814	6.83297	7.3729	6.97644	7.76347	6.9421	7.79984	7.06668	7.68806	7.21393	7.50232	7.05861	7.42527	7.17509	7.41685	6.98619	7.48465	6.95534	7.22767	7.14053	7.1333	7.13408	6.30075	7.07722	6.69967	7.19541	6.70058	7.66663	7.61173	7.68547	7.57977	7.57952	7.48211	7.2715	7.32624	7.23701	7.62541
Ces1b	NM_001081372	chr8:95580626-95603916	-	carboxylesterase 1B (Ces1b), mRNA	2	1	0.447951	4.93924	5.08419	4.70148	5.66056	4.93432	6.18152	5.44758	6.59369	5.31201	6.89773	5.50922	7.12818	5.48936	6.70785	5.65313	6.02377	5.36147	6.03622	5.53924	6.62711	5.52624	6.68736	5.72754	6.77317	5.48829	6.75519	5.58719	5.36377	5.59964	6.02206	6.34343	6.10772	6.52385	7.0349	7.239	7.02002	6.62291	6.65363	6.39029	6.63066	6.74743	6.48439
Anks4b	NM_028085	chr7:127317372-127327230	+	ankyrin repeat and sterile alpha motif domain containing 4B (Anks4b), mRNA	2	1	0.446593	4.1858	4.10464	4.09614	4.30644	4.36671	4.92373	4.41605	4.947	4.24036	5.10033	4.5054	5.51389	4.45785	5.09699	4.55575	4.89568	4.47076	4.83149	4.1177	4.52818	4.33346	5.04259	4.49525	4.71894	4.6471	4.74431	4.49787	4.63105	4.52252	4.61855	4.71658	5.11831	5.48106	5.55247	5.91879	5.88972	5.59334	5.48289	5.06756	4.83709	4.85541	5.03849
Timd2	NM_001161355	chr11:46482462-46512332	-	T cell immunoglobulin and mucin domain containing 2 (Timd2), transcript variant 1, mRNA	2	1	0.441771	4.24611	4.23069	4.19895	4.50605	4.6583	5.36759	4.88223	5.47395	4.86465	5.72163	4.83007	5.64865	5.15084	5.50741	5.19429	5.59566	4.97499	5.16718	4.98318	5.29051	5.03247	5.33109	4.97268	5.28759	5.09288	5.11583	4.8062	4.19591	5.06774	4.61405	5.11664	5.23457	5.82431	5.88476	5.99053	5.97724	5.65676	5.67092	5.23214	5.35707	5.21372	5.53649
Naprt1	NM_172607	chr15:75721394-75724911	-	nicotinate phosphoribosyltransferase (Naprt), mRNA	2	1	0.435834	4.73897	4.81754	5.18322	5.60462	5.73817	5.83211	5.37553	6.13596	5.29095	6.36667	5.42814	6.3646	5.48871	6.15905	5.5669	6.23771	5.56936	6.19998	5.51623	6.41181	5.43083	6.29483	5.37822	6.38913	5.46837	5.5121	5.24002	4.65281	5.44364	5.17276	5.36822	5.63967	5.8848	6.03677	6.07311	6.07953	5.84913	5.9469	5.86698	5.81535	5.58891	5.72338
Pet100	NM_001195244	chr8:3621551-3624235	+	PET100 homolog (S. cerevisiae) (Pet100), mRNA	2	1	0.431446	2.56882	2.37602	2.27218	2.97821	2.64841	3.23625	2.8317	3.41337	2.72425	3.68745	2.72759	3.69706	2.95709	3.48682	2.90784	3.29548	2.74553	3.44082	2.74523	3.09789	2.7231	2.92935	2.60282	3.05456	2.72234	2.60688	2.65657	2.86801	2.63842	3.03165	2.73686	2.87123	3.45831	3.19603	3.33708	3.3539	3.28158	3.3336	2.87208	2.94167	2.97553	2.98234
Pon1	NM_011134	chr6:5118090-5143946	-	paraoxonase 1 (Pon1), mRNA	2	1	0.430234	8.62779	8.54183	8.16809	8.76922	8.66823	9.27052	8.78797	9.23281	8.61158	9.53843	8.57386	9.59348	8.64533	9.40435	8.87182	9.31311	8.72847	9.00624	8.95471	9.22424	8.46732	9.27792	9.01738	9.19596	9.03309	8.73084	9.08455	8.1038	9.22608	8.25546	9.73933	9.50501	9.66395	9.75137	9.92418	9.5866	9.56427	10.0058	9.60614	9.74193	9.74268	9.67743
Enpp3	NM_134005	chr10:24493620-24556001	-	ectonucleotide pyrophosphatase/phosphodiesterase 3 (Enpp3), mRNA	2	1	0.428098	4.52602	4.77929	3.92919	4.91396	4.56475	5.23613	4.46343	5.45844	4.44535	5.68782	4.62067	5.87786	4.27	5.30021	4.34091	4.65782	4.30453	5.11264	4.1999	4.88149	4.65968	5.43731	4.56955	4.77026	4.94825	5.05646	4.73134	4.11148	4.86807	4.29174	4.12471	3.17208	4.82289	4.8911	4.97187	5.15309	3.53133	4.56243	4.36112	3.07479	4.1847	3.72332
Oaf	NM_178644	chr9:43029361-43047899	-	OAF homolog (Drosophila) (Oaf), mRNA	2	1	0.427144	5.84486	5.82913	5.20789	5.77906	5.53226	6.25795	5.81459	6.33612	5.55093	6.4312	5.74865	6.80108	5.75304	6.52589	5.85477	6.11386	5.68908	6.27286	5.99214	6.21585	6.00467	6.00078	6.09565	5.84203	5.9146	6.24233	5.76329	5.59209	6.16467	5.51355	6.10188	5.88324	6.42485	6.20137	6.44314	6.58401	6.15725	6.26641	5.97579	6.15198	6.17424	6.18093
Cyp4f15	NM_134127	chr17:32822604-32840294	+	cytochrome P450, family 4, subfamily f, polypeptide 15 (Cyp4f15), mRNA	2	1	0.426633	4.9589	5.17771	4.25214	5.14355	4.85732	5.47938	4.74636	5.43593	4.78152	5.64188	4.95834	6.03088	4.89299	5.88764	5.03103	5.5189	4.97146	5.45822	5.2917	5.8081	5.12626	5.92383	5.16045	5.55506	5.2636	5.58857	5.41721	4.32867	5.45721	4.90216	5.71023	4.72227	5.71441	5.62882	5.67277	5.50755	5.6864	5.98033	5.68268	5.60499	5.78753	5.80266
Plxnb1	NM_172775	chr9:108997950-109022429	+	plexin B1 (Plxnb1), mRNA	2	1	0.425304	2.25271	2.55644	2.27311	3.39379	2.80186	3.71695	2.66443	4.12113	2.63459	4.15038	3.06327	4.42313	2.79289	3.83672	3.0115	3.93269	2.91112	3.82786	2.81327	3.35835	3.44984	3.88021	2.87399	3.64504	2.94591	4.11162	2.84867	3.37751	2.84748	3.23505	2.6609	3.02432	3.57751	4.01597	4.3483	4.29038	3.52253	3.55759	3.63063	3.41679	3.88308	3.46845
Qprt	NM_133686	chr7:134251284-134265543	-	quinolinate phosphoribosyltransferase (Qprt), mRNA	2	1	0.424315	5.96464	6.35987	5.12329	6.17008	5.67095	7.19045	5.43158	7.18856	5.23684	7.45677	5.70642	7.70196	5.36307	7.14075	5.86814	7.00738	5.51356	7.12825	5.85475	6.88642	5.68969	6.77386	5.88986	6.33799	6.03222	7.23077	6.15589	6.17304	5.72043	5.79434	6.0591	5.7221	6.8125	7.3813	7.31314	7.34261	6.173	6.45795	6.1826	6.24413	6.4351	6.18698
Apol9b	NM_001168660	chr15:77559551-77566812	+	apolipoprotein L 9b (Apol9b), transcript variant 1, mRNA	2	1	0.421959	5.01272	5.79869	4.16236	6.5076	5.06297	6.94765	5.28001	7.05098	5.54079	7.64335	6.31776	7.75827	6.53358	7.63365	6.84278	7.78501	6.68336	7.82148	6.54584	7.60997	6.53714	7.52215	6.5521	7.82062	6.47316	6.80615	6.6266	5.74578	6.49284	6.35872	6.18303	5.77454	6.54887	7.02599	7.31679	7.66359	6.49093	6.79093	6.94945	6.35313	6.7754	6.66779
Pbld2	NM_026085	chr10:62487260-62521560	+	phenazine biosynthesis-like protein domain containing 2 (Pbld2), mRNA	2	1	0.42088	5.77118	5.664	5.31089	5.65933	5.91868	6.48178	5.90482	6.44858	5.90752	6.89897	5.87036	7.22253	5.9288	6.94795	6.03497	6.05169	5.85381	6.16297	6.0308	6.18009	5.94235	6.3217	6.07767	5.89853	6.06443	5.61221	6.10021	5.06779	6.19142	5.26107	6.22707	5.82158	6.86167	6.80556	7.16257	7.01331	6.77423	6.66497	6.32769	6.27717	6.2253	6.5191
Vwce	NM_027913	chr19:10708723-10739700	+	von Willebrand factor C and EGF domains (Vwce), mRNA	2	1	0.419363	2.24229	2.16268	2.11436	2.50236	2.31979	3.06507	2.47801	3.08053	2.26841	3.21326	2.43566	3.49571	2.3588	3.29495	2.42077	2.70514	2.47407	2.86559	2.45946	2.39295	2.58333	3.0965	2.76322	2.43358	2.71889	2.41941	2.66669	1.84023	2.7644	1.72746	2.49769	2.5855	3.44652	3.3624	3.65085	3.50733	3.24428	3.42695	3.03623	2.87048	2.85855	2.93016
C1s1	NM_144938	chr6:124480362-124492339	-	complement component 1, s subcomponent 1 (C1s1), transcript variant 1, mRNA	2	1	0.418578	6.95559	7.02708	6.69111	7.20569	7.13856	7.80867	7.11626	7.96281	7.16938	8.38856	7.28034	8.41476	7.3464	8.21621	7.61324	7.85106	7.50353	7.50524	7.52437	7.51667	7.31975	7.62543	7.53929	7.34859	7.64119	6.83069	7.63114	6.84806	7.60661	6.57824	7.00363	7.12063	7.86272	8.39704	8.60159	8.69385	8.43224	8.18275	7.87213	7.78507	7.87941	7.91392
Slc38a3	NM_023805	chr9:107553486-107569730	-	solute carrier family 38, member 3 (Slc38a3), transcript variant 1, mRNA	2	1	0.414933	8.02088	8.27544	7.55046	8.59865	8.38248	9.42917	8.16277	9.39206	8.1515	9.61503	8.41473	9.91941	8.29585	9.20846	8.60316	8.50398	8.49768	8.60158	8.57339	8.61964	8.78174	8.83083	8.28551	8.12934	8.54717	8.62407	8.79367	8.29312	8.72225	8.31039	8.6144	8.39913	9.07436	9.87383	9.97307	9.98351	9.42704	9.37466	8.93631	8.95161	9.01187	9.25851
Ttr	NM_013697	chr18:20823751-20832827	+	transthyretin (Ttr), mRNA	2	1	0.414572	11.674	11.7869	10.7235	11.0787	11.2208	12.0944	11.7985	12.0522	11.7328	12.5836	11.8365	12.741	11.8865	12.6065	11.95	12.4019	11.7132	12.3345	11.7124	12.3767	11.8993	12.4995	11.888	11.9749	11.9339	11.8872	12.036	11.0444	12.0073	11.2413	12.3357	11.6424	12.798	13.0998	13.0427	13.1014	12.8134	12.6987	12.4798	12.6481	12.4226	12.6975
Sdc4	NM_011521	chr2:164249747-164268688	-	syndecan 4 (Sdc4), mRNA	2	1	0.414148	6.57315	6.87399	6.48575	7.25651	6.73092	7.43776	6.67134	7.61471	6.65435	7.55684	6.52613	7.58866	6.78187	7.24512	6.97974	7.28732	6.73079	7.0425	6.97566	7.11115	7.3056	7.08487	6.9461	6.97533	6.9781	7.04231	6.90684	6.48988	6.82477	6.8243	7.25801	6.95714	7.45998	7.68806	7.69908	7.61748	7.37209	7.78268	7.38406	7.33085	7.32931	7.39031
C1s2	NM_173864	chr6:124574643-124586103	-	complement component 1, s subcomponent 2 (C1s2), mRNA	2	1	0.40951	2.42292	2.47676	2.12712	2.62403	2.53846	3.16429	2.43166	3.45928	2.59082	3.74925	2.59096	3.85972	2.66413	3.53946	3.02575	3.19274	2.87652	2.85895	2.74088	2.82318	2.76063	3.0334	3.03151	2.73006	3.1666	2.29206	3.10922	2.37706	3.09881	2.06726	2.48394	2.56813	3.21609	3.88604	4.1518	4.05895	3.78445	3.77527	3.3747	3.17775	3.43126	3.4111
Hfe2	NM_027126	chr3:96329108-96333139	+	hemochromatosis type 2 (juvenile) (human homolog) (Hfe2), mRNA	2	1	0.408972	4.83138	5.14865	4.66581	5.00433	5.22499	5.75133	5.2136	5.68986	5.23016	6.10823	5.46714	6.43454	5.45177	6.08579	5.6669	6.03454	5.46874	6.10851	5.43856	6.13163	5.69148	6.29598	5.27078	5.90006	5.50014	5.95751	5.34641	5.48981	5.70033	5.78968	5.30775	5.41471	5.91961	6.08102	6.1072	6.05509	5.93372	5.96954	5.89624	5.845	5.85752	5.96211
Apol9a	NM_173786	chr15:77234219-77241464	-	apolipoprotein L 9a (Apol9a), transcript variant 1, mRNA	2	1	0.405549	4.48415	5.23765	3.72809	6.26551	4.69739	6.79233	4.89293	6.98175	5.06436	7.58225	5.88285	7.68464	6.05092	7.52327	6.36721	7.69687	6.19672	7.65995	6.06476	7.49779	6.00064	7.46778	6.12359	7.90804	5.94463	7.09187	6.06389	6.12853	6.00071	6.61831	5.61984	5.53761	6.43267	6.8692	7.20174	7.45862	6.21629	6.51298	6.60983	5.95145	6.33254	6.20141
Sult1a1	NM_133670	chr7:133816384-133819871	-	sulfotransferase family 1A, phenol-preferring, member 1 (Sult1a1), mRNA	2	1	0.401257	6.74007	6.68746	6.68307	7.60528	7.28924	7.85407	7.56524	8.17104	7.80669	8.48999	7.68859	8.67342	8.08357	8.39874	8.1491	8.10182	8.07636	7.85733	7.79896	7.91332	7.69053	8.05533	7.57557	7.79164	7.52054	7.78563	7.66412	6.8619	7.66925	6.89747	8.31989	7.6884	8.70108	8.6751	8.68797	8.74702	8.77609	8.35849	8.23382	8.52256	8.23687	8.58045
Sec16b	NM_033354	chr1:159436927-159498555	+	SEC16 homolog B (S. cerevisiae) (Sec16b), transcript variant 1, mRNA	2	1	0.400807	4.01424	4.0844	3.81899	4.31939	4.25938	4.43588	3.96277	4.61048	3.91081	4.77734	4.18334	5.00181	4.07184	4.83754	4.2478	4.74965	4.28942	4.57402	4.14883	4.48586	4.58348	5.0615	4.365	4.44782	4.40186	4.71097	4.37799	4.34358	4.31957	4.42679	4.29481	4.61915	4.91512	4.93276	5.1805	5.04684	4.9498	4.91806	4.7793	4.82244	4.76628	4.7284
C8b	NM_133882	chr4:104438922-104477153	+	complement component 8, beta polypeptide (C8b), mRNA	2	1	0.398223	7.25395	7.33421	7.48057	8.08567	7.77732	8.31631	7.70668	8.39155	7.4761	8.46082	7.32806	8.63825	7.24519	8.29947	7.47557	8.08629	7.5671	8.03576	7.29062	7.74236	7.80223	8.07679	7.85895	7.9987	7.7239	7.36124	7.64588	6.43762	7.54906	6.7707	6.06322	7.77338	7.96815	8.37878	8.51472	8.62799	8.40652	8.23374	7.68014	7.52006	7.05621	7.45192
Apof	NM_133997	chr10:127705053-127707207	+	apolipoprotein F (Apof), mRNA	2	1	0.398039	7.51583	7.72972	7.68475	8.13347	7.91576	8.26701	7.79307	8.40986	7.7742	8.60378	8.01198	8.77701	8.16272	8.70808	8.36812	8.98228	8.41221	9.13046	8.31903	8.93768	8.4113	8.8611	8.18041	8.55752	8.16076	8.48515	8.18467	7.55037	8.13019	7.42206	8.33694	8.29897	8.43025	8.4411	8.66547	8.78612	8.71861	8.69516	8.65246	8.56527	8.60562	8.71592
Hgfac	NM_019447	chr5:35384202-35391085	+	hepatocyte growth factor activator (Hgfac), mRNA	2	1	0.397717	5.73501	5.99725	5.82616	6.11051	6.25384	6.90147	6.56923	7.34356	6.54419	7.71722	6.77548	7.88274	6.90618	7.78209	7.11109	7.60527	7.01239	7.55111	6.99061	7.75311	7.05701	7.91679	7.17251	7.48342	7.09196	7.22958	6.81352	6.91448	7.17426	6.51758	6.5668	6.99081	7.40862	7.69582	7.87637	7.86352	7.94805	7.72194	7.48517	7.58419	7.33628	7.49834
Dak	NM_145496	chr19:10666687-10678748	-	triokinase, FMN cyclase (Tkfc), mRNA	2	1	0.39553	6.4238	6.27938	5.66323	5.98314	6.6966	7.47059	7.09451	7.71636	6.75276	8.5254	7.08228	8.51477	7.09909	8.41478	7.22483	8.80871	7.0465	7.80109	7.15375	7.68365	6.54931	8.0208	6.84859	7.62163	7.11047	7.38435	6.73447	7.37745	6.9185	7.43663	6.79491	6.75358	8.34506	8.28998	8.33332	8.7162	8.07184	8.06514	7.5414	7.53355	7.42972	7.79259
Tiam2	NM_001122998	chr17:3326573-3519397	+	T cell lymphoma invasion and metastasis 2 (Tiam2), transcript variant 2, mRNA	2	1	0.395426	0.736733	-0.187878	0.66771	0.876432	0.682142	1.38497	0.538948	1.23531	0.432863	2.00766	0.766884	1.91955	0.597818	1.62543	0.669036	1.79313	0.349444	1.5169	0.522688	1.66258	0.433657	1.86226	0.621868	1.84104	0.918557	1.2369	0.402089	0.756747	0.376511	0.823013	0.261014	0.0469505	0.0369513	0.936154	0.539722	0.906488	1.08717	0.600168	-0.257166	-0.323948	0.581523	-0.20054
Kng1	NM_001102411	chr16:23058373-23080079	+	kininogen 1 (Kng1), transcript variant 1, mRNA	2	1	0.393502	9.39162	9.55832	10.1692	11.0094	10.2106	10.8465	9.90588	11.2347	9.99338	11.3078	9.87732	11.5037	10.1073	11.0856	10.4227	10.8979	10.1784	10.6498	10.132	10.7037	10.3753	10.8632	9.8604	10.4895	10.0239	10.4559	10.0381	10.5699	9.95189	10.3121	10.3424	10.7196	10.9309	11.5094	11.366	11.5047	11.4637	10.8794	10.8271	10.8407	10.5298	10.8497
Hsd17b10	NM_016763	chrX:148436439-148438985	+	hydroxysteroid (17-beta) dehydrogenase 10 (Hsd17b10), mRNA	2	1	0.392242	6.46098	6.02846	6.35266	7.27422	6.56039	7.97371	6.46404	7.79142	6.64492	8.12773	6.43841	7.95942	6.48992	7.7908	6.55095	7.1745	6.38086	6.64095	6.55485	6.74107	6.30945	6.69006	6.4312	6.84658	6.58185	6.84542	6.53879	6.60384	6.55904	6.54273	6.34425	7.39085	7.81401	8.06904	8.11949	8.03175	7.5977	7.38584	6.79002	7.13578	6.62843	7.16879
Dnase2b	NM_019957	chr3:146244337-146278562	-	deoxyribonuclease II beta (Dnase2b), mRNA	2	1	0.389792	2.9009	2.95969	2.03857	2.7819	2.23905	3.15691	2.30371	3.0667	2.30327	3.32508	2.55898	3.72043	2.55948	3.37176	2.7728	3.0289	2.56265	3.02861	2.52109	2.63502	2.53283	2.91747	2.44341	2.43084	2.77258	2.87598	2.92459	2.37201	2.79985	2.45692	2.89012	2.02172	2.66516	3.0715	3.00616	3.12321	2.88279	2.84392	2.67037	2.64976	2.9013	2.95825
Aamdc	NM_001177945	chr7:104698841-104728007	-	adipogenesis associated Mth938 domain containing (Aamdc), transcript variant 1, mRNA	2	1	0.389126	3.25897	3.13186	2.85348	3.26669	3.46438	3.87086	3.86436	3.90312	3.7356	4.29525	3.87001	4.65224	3.84086	4.54711	3.8159	4.43874	3.96071	4.35005	3.96754	4.67424	3.82066	4.54447	3.6293	4.38948	3.90181	3.84808	3.84475	3.46	3.80631	3.85531	3.78793	3.39985	4.18535	4.12235	4.71252	4.65155	4.40173	4.36052	4.02194	4.05011	3.94006	4.37022
Slc25a44	NM_178696	chr3:88214416-88229063	-	solute carrier family 25, member 44 (Slc25a44), transcript variant 1, mRNA	2	1	0.387994	3.8806	4.04517	3.6024	4.06229	4.22311	5.26332	4.09956	5.09167	4.04656	5.29945	4.11755	5.21788	4.09424	4.96385	4.31414	5.13594	4.08159	4.65357	3.97722	4.61024	3.92351	5.10094	4.31945	4.55726	4.25083	4.67816	3.97161	4.92622	4.24074	4.38675	4.38228	4.48333	4.95727	5.26002	5.14407	5.18251	4.87927	4.56221	4.3092	4.58115	4.39878	4.5603
Tpgs1	NM_148934	chr10:79132155-79138871	+	tubulin polyglutamylase complex subunit 1 (Tpgs1), mRNA	2	1	0.387616	2.14565	2.52913	2.45646	2.67528	3.17397	3.82435	3.0316	3.83597	2.83526	4.19187	3.01927	4.27314	2.93642	3.74387	2.9425	3.48618	3.10993	3.76901	3.12287	3.08875	2.872	3.27762	2.69608	2.62513	2.45506	3.33494	2.89392	3.29657	2.91568	2.87904	2.5485	2.83111	3.51344	3.42186	3.60914	3.73189	3.41406	3.35156	2.97976	3.24608	2.77902	3.20731
Gm16548	NR_037987	chr1:166078707-166082348	-	predicted gene 16548 (Gm16548), long non-coding RNA	2	1	0.381884	2.56659	2.8376	1.97736	2.80807	2.65771	2.82806	2.79379	3.26985	2.44857	3.30436	2.7904	3.76683	2.78515	3.4716	2.85751	3.42207	3.04475	3.59235	2.96324	3.80917	3.03684	3.96532	2.67127	3.44299	3.02951	3.7767	3.03825	2.13357	2.84901	2.65223	3.19158	2.06015	3.09656	3.02035	3.58282	3.4666	3.10385	3.57514	3.62786	3.05582	3.13521	3.30528
H2-Q10	NM_010391	chr17:35607034-35611508	+	histocompatibility 2, Q region locus 10 (H2-Q10), mRNA	2	1	0.381295	9.52918	9.69344	9.18536	9.60003	9.88376	10.3876	10.0275	10.6627	10.0435	11.1716	10.0885	11.3449	10.1023	11.1006	10.2751	10.9658	10.0413	10.8029	10.0167	10.8282	10.2898	10.6336	9.77133	10.3618	9.97367	10.5601	9.85656	10.8894	9.90575	10.0513	10.1057	9.74919	10.6868	11.0008	11.0386	11.1555	10.6473	10.4056	10.4179	10.4541	10.2648	10.4977
Enpep	NM_007934	chr3:128972095-129035667	-	glutamyl aminopeptidase (Enpep), mRNA	2	1	0.380625	3.75719	3.45791	3.75003	4.5203	4.27402	4.77795	4.4982	5.13541	4.54611	5.39138	4.50728	5.48485	4.73479	5.13836	4.87202	5.27005	4.75741	5.01503	4.75154	4.74691	4.98223	5.29128	4.89464	5.24136	4.9501	4.48189	4.57157	4.23784	4.856	4.53984	4.68386	4.60492	5.49242	5.6997	5.75808	5.62519	5.50577	5.70238	5.19222	5.1201	5.06793	5.17932
Tarbp2	NM_009319	chr15:102348623-102354107	+	TAR (HIV) RNA binding protein 2 (Tarbp2), transcript variant 1, mRNA	2	1	0.37772	1.83106	1.98175	1.69759	2.22912	2.23816	3.03958	2.07488	3.11877	2.03512	3.27498	2.22688	3.64479	2.33631	3.07407	2.37426	2.84659	2.36718	3.277	2.11208	2.79101	2.60179	2.86669	2.08389	2.42573	2.09618	2.75847	1.93808	2.89083	2.11972	2.83895	1.95089	2.49834	2.95877	2.84497	3.16148	3.0786	2.85762	2.7733	2.85919	2.6524	2.36139	2.5441
Scd1	NM_009127	chr19:44468940-44482199	-	stearoyl-Coenzyme A desaturase 1 (Scd1), mRNA	2	1	0.377019	10.5072	10.8084	7.8592	9.19639	8.814	11.1761	9.49943	11.067	9.9605	12.3101	10.239	12.1251	10.3143	11.8189	10.6215	11.8081	9.54834	10.9474	9.67205	10.4167	10.7288	11.3429	9.89334	9.77926	10.9102	9.12283	11.0534	8.76769	10.4154	8.68744	10.5994	8.37944	11.4214	12.6367	12.0126	12.0103	10.5046	10.3467	10.3	10.1285	10.5439	10.763
Tmem205	NR_045606	chr9:21725453-21731979	-	transmembrane protein 205 (Tmem205), transcript variant 6, non-coding RNA	2	1	0.374787	7.45531	7.49909	7.44584	7.59802	7.77024	8.15347	7.61392	8.06696	7.48648	8.33966	7.48499	8.48545	7.53746	8.22561	7.58164	8.01895	7.55699	7.88759	7.81808	8.13274	7.50233	8.08205	7.43595	8.0288	7.67928	7.9319	7.61934	7.93221	7.67872	8.10714	7.76595	7.83997	8.27972	8.36767	8.44156	8.21055	8.24963	8.25775	7.85828	8.10298	7.88728	8.0238
Pgrmc2	NM_027558	chr3:40870248-40886968	-	progesterone receptor membrane component 2 (Pgrmc2), mRNA	2	1	0.37404	3.84603	3.85565	3.71368	4.0218	4.28571	4.81198	4.26329	4.77409	4.44081	5.20777	4.42741	5.25556	4.56629	4.94994	4.70916	4.58705	4.5421	4.9227	4.56128	4.80864	4.39582	4.88428	4.18566	4.57539	4.59168	4.28052	4.33826	4.76848	4.57004	4.52122	4.39455	4.35699	4.863	5.09288	5.08777	4.99432	4.96827	4.87011	4.72234	4.76567	4.41792	4.8562
Prr14	NM_145589	chr7:134615128-134620272	+	proline rich 14 (Prr14), mRNA	2	1	0.372535	3.13956	3.35508	3.08107	3.45566	3.32061	4.133	3.33105	4.22115	3.33898	4.3666	3.54087	4.42357	3.45497	3.96424	3.62111	3.81576	3.58555	3.92487	3.42311	3.52752	4.04295	4.0696	3.88279	3.65224	3.75772	3.38506	3.75525	3.82361	3.69903	3.641	3.4365	3.56957	4.30703	4.4266	4.46501	4.2691	4.08771	4.19888	4.06489	4.23073	4.08165	3.93919
Agmat	NM_001081408	chr4:141302590-141315178	+	agmatine ureohydrolase (agmatinase) (Agmat), mRNA	2	1	0.371606	5.644	5.78447	5.29436	5.75108	5.97686	6.61164	6.07981	6.64719	5.93283	6.94851	6.10029	6.90749	6.24507	6.47693	6.33658	6.19929	6.29786	6.22904	6.33221	6.4251	6.20458	6.61507	6.17778	6.26415	6.33536	6.49919	6.3072	6.18854	6.39746	6.32858	6.66163	6.29079	6.71318	7.16889	7.35305	7.41823	7.07712	6.87763	6.53272	6.82482	6.91326	6.88952
Fam46c	NM_001142952	chr3:100275459-100293115	-	family with sequence similarity 46, member C (Fam46c), mRNA	2	1	0.370634	0.348692	1.30207	-0.292206	1.11685	0.363181	1.83519	0.817781	1.80973	0.9338	2.33059	1.52519	2.82049	1.16019	2.34419	1.52194	1.94634	0.983974	2.18314	0.851805	1.69258	1.95011	2.25208	0.978564	1.08812	1.88407	1.19317	1.14938	1.76161	1.51834	1.29061	1.80723	0.715515	2.24186	2.55832	2.6324	2.5768	1.9584	2.21806	2.32506	2.32541	2.45021	2.61216
Pfkfb1	NM_008824	chrX:147024464-147078421	+	6-phosphofructo-2-kinase/fructose-2,6-biphosphatase 1 (Pfkfb1), mRNA	2	1	0.370101	3.65044	3.62903	3.80667	3.58542	3.80816	4.0046	3.74871	4.18936	3.47957	4.51379	3.84349	4.5086	3.43533	4.5314	3.66708	4.9728	3.30468	4.47451	3.45468	4.3019	3.65689	4.237	3.78711	3.83326	3.61986	4.16797	3.33984	2.85414	3.18202	2.84139	3.59644	3.68324	4.06702	4.01502	3.67192	3.79716	3.81426	3.83402	3.70136	4.01343	3.63549	4.03758
Morn2	NM_194269	chr17:80689552-80696816	+	MORN repeat containing 2 (Morn2), mRNA	2	1	0.367015	1.90942	1.62134	1.9691	2.69221	2.23963	3.04698	2.0996	3.1809	2.20005	3.33914	2.3634	3.19416	2.12373	3.07658	2.57384	2.73319	2.64734	2.98669	2.13562	2.60483	2.52052	2.73143	2.31593	2.65323	2.28627	2.60943	2.10618	2.55862	2.08089	2.92849	2.23549	2.68417	2.90013	2.97094	2.85367	3.08592	3.01978	2.82832	2.41069	2.49597	2.55458	2.90353
Pglyrp2	NM_001271476	chr17:32549406-32561112	-	peptidoglycan recognition protein 2 (Pglyrp2), transcript variant 2, mRNA	2	1	0.366303	4.95913	5.20969	4.57918	5.21958	5.29865	5.57441	5.36762	5.77434	5.24938	5.93843	5.58114	6.25387	5.57042	6.14647	5.75991	6.27048	5.65251	6.16287	5.63624	6.4846	5.8698	6.52522	5.64957	6.35853	5.59986	6.16938	5.48903	5.15279	5.63444	4.70125	5.67633	5.38896	5.66113	6.20888	6.4298	6.65427	6.52156	6.21498	6.2423	6.19642	6.3217	6.31254
Gm16740	NR_108026	chr3:95021379-95030580	+	predicted gene, 16740 (Gm16740), long non-coding RNA	2	1	0.36338	-0.0147715	0.0270497	-0.287529	0.303515	0.00807927	0.803744	0.152814	1.17315	0.173605	1.17786	0.244746	1.45702	-0.213272	0.918243	0.290009	0.886848	-0.216002	0.848798	0.19433	0.720402	0.835287	0.766784	-0.424376	-0.0978544	0.486569	0.407306	0.0923373	0.549132	0.153884	0.538857	0.436423	-0.0274724	1.24246	0.457225	1.3516	1.06381	0.804813	0.719283	0.450531	0.0844108	0.815904	0.461942
Rogdi	NM_133185	chr16:5008822-5013646	-	rogdi homolog (Drosophila) (Rogdi), mRNA	2	1	0.361742	2.30925	2.86322	2.47621	2.58092	3.15066	3.66509	2.94378	3.70983	3.00469	4.07609	3.42088	4.15134	3.37557	3.57123	3.44857	3.13683	3.31808	3.15008	3.30395	3.21082	3.07939	3.29039	3.0484	2.80136	3.22182	2.98343	2.9408	3.02478	3.28623	2.62077	2.69558	2.909	3.96805	4.64391	4.78694	4.56996	4.33923	3.72343	3.84828	3.94216	3.67422	4.1532
Gulo	NM_178747	chr14:66605624-66628047	-	gulonolactone (L-) oxidase (Gulo), mRNA	2	1	0.361069	7.15349	7.39232	6.45741	7.08804	7.21055	7.9699	7.23172	8.04956	7.05022	8.29117	7.10857	8.40317	6.92226	7.96293	7.18902	7.73605	7.09842	7.63631	7.10508	7.88576	6.95058	8.11531	7.20959	8.1502	7.19478	8.1853	7.39804	7.31816	7.44538	7.96974	7.67818	7.45371	7.92962	8.51337	8.6052	8.4733	7.96001	8.28446	8.02492	8.07913	8.22626	8.00918
Slc46a3	NM_027872	chr5:148690017-148706378	-	solute carrier family 46, member 3 (Slc46a3), mRNA	2	1	0.360384	4.11684	3.83589	3.34327	3.74267	4.12433	4.58448	3.69941	4.50477	3.76564	4.87376	3.72826	4.50209	3.75481	4.73333	3.90551	4.03185	3.8587	3.98977	3.61275	4.43395	3.68028	4.51366	3.75798	4.13493	3.71217	4.33416	4.03891	3.81523	3.77479	4.31225	3.56356	3.38813	4.11052	4.39174	4.40871	4.42539	4.18532	3.92948	3.73238	3.88544	3.78847	4.21495
Pzp	NM_007376	chr6:128433585-128476738	-	pregnancy zone protein (Pzp), mRNA	2	1	0.358965	9.74977	10.0305	10.4495	11.4491	10.4778	11.0215	10.2717	11.4583	10.2186	11.2193	10.3472	11.5109	10.1718	11.1084	10.4593	11.28	10.2535	11.2017	9.85387	10.885	10.8173	11.4697	10.4315	11.0779	10.4334	11.2209	10.1472	10.536	10.3267	10.1825	10.1972	11.0064	10.9873	11.3598	11.507	11.2929	11.318	11.1561	11.0762	10.9126	10.7637	10.6391
Ifitm2	NM_030694	chr7:148140738-148141860	-	interferon induced transmembrane protein 2 (Ifitm2), mRNA	2	1	0.358462	6.55457	6.81112	7.71073	8.37256	7.84271	8.38585	7.48339	8.6874	7.43691	8.62527	7.64267	8.57454	7.81461	8.22232	7.93994	8.44331	8.0899	8.53714	7.73423	8.16194	7.90929	8.04514	7.56783	7.96252	7.62638	7.59191	7.50153	7.81583	7.64461	7.47414	7.23091	8.3493	8.19473	8.63568	8.59259	8.54646	8.26291	8.14669	8.07273	8.08473	7.97877	7.90156
9130409I23Rik	NM_001033819	chr1:182981368-182990798	+	RIKEN cDNA 9130409I23 gene (9130409I23Rik), mRNA	2	1	0.358045	2.69461	1.8331	1.59909	1.95885	2.33617	3.18389	1.96059	3.08366	1.8491	3.82992	2.2185	4.38087	2.14457	4.34026	2.54658	3.78544	1.73906	3.5226	2.67241	4.06716	2.05844	4.38177	2.61668	3.96972	3.36724	3.08985	2.74432	2.5476	3.00411	3.54302	2.45883	1.89982	3.68669	4.1966	4.78643	4.57527	4.27621	3.79667	3.05054	2.67383	3.5271	3.52531
Nr1h4	NM_001163504	chr10:88916979-88996367	-	nuclear receptor subfamily 1, group H, member 4 (Nr1h4), transcript variant 2, mRNA	2	1	0.358027	5.09015	5.09701	5.33462	5.57771	5.4783	6.04599	5.50764	6.05116	5.54582	6.31903	5.59874	6.43151	5.80348	6.16884	5.90271	5.69995	5.90436	5.79481	5.74324	5.7807	5.75321	6.18777	6.28682	5.82063	5.91426	5.83094	5.86727	5.48486	6.08224	5.60877	5.65138	5.67184	6.0557	6.52561	6.84287	6.83727	6.53886	6.39577	5.86813	6.18116	6.10902	6.12413
Tmem147	NM_027215	chr7:31512720-31514553	-	transmembrane protein 147 (Tmem147), mRNA	2	1	0.357276	5.55859	5.78505	5.25991	5.76016	5.9521	6.39605	5.74234	6.4947	5.58426	6.62575	5.71054	6.78934	5.71926	6.41881	5.76184	6.17571	5.83985	6.52181	6.02716	6.60575	5.92353	6.15486	5.60852	6.03937	5.61261	6.51133	5.65389	6.19327	5.74865	6.24298	5.6596	5.64396	6.04683	6.365	6.43831	6.44027	6.06729	5.95742	5.84497	5.93592	5.75354	5.84978
BC051226	NR_045146	chr17:34045127-34046123	-	cDNA sequence BC051226 (BC051226), long non-coding RNA	2	1	0.355743	0.275619	0.0297762	-0.264489	1.2511	0.598841	2.58441	0.467962	3.0573	0.590724	3.31527	0.857962	3.47486	0.843094	3.1636	0.759686	3.11258	0.834844	3.69078	0.684943	3.04514	1.28231	2.97988	1.45341	3.1423	1.12306	2.05592	0.276334	2.4261	0.800197	2.70803	-0.216013	0.271992	2.44781	2.22613	1.91746	2.24779	1.31895	1.88555	2.19087	0.94644	1.15462	1.38287
BC021614	NM_144869	chr19:4057487-4059294	-	cDNA sequence BC021614 (BC021614), mRNA	2	1	0.353332	3.32844	3.78364	3.06926	3.30469	3.71058	4.33196	4.14968	4.6866	3.90547	5.41281	4.74484	5.89142	4.84601	5.0756	4.8889	5.71601	4.41506	5.37678	3.9882	4.56856	4.74806	4.8623	3.62529	3.31684	4.20949	3.42235	4.10152	3.58885	4.20169	3.60075	4.64659	3.94333	5.58119	6.32885	6.02583	5.76928	5.47044	5.43506	5.43824	5.34997	5.35652	5.1055
Adssl1	NM_007421	chr12:113858258-113879566	+	adenylosuccinate synthetase like 1 (Adssl1), mRNA	2	1	0.351923	2.53438	2.37629	4.2008	4.07298	4.91932	5.17985	4.51777	5.68586	4.19747	6.21881	4.20399	6.45053	3.79939	6.67898	4.30516	6.07212	4.07532	6.55669	3.90778	5.85843	4.30627	6.23211	4.16786	6.3378	4.57689	4.96242	4.98183	4.99568	4.8809	5.18665	3.41754	5.13138	6.81718	7.02774	6.94253	6.9218	6.8858	6.34741	6.61008	5.64997	5.61175	5.8378
Cops6	NM_012002	chr5:138602330-138605212	+	COP9 (constitutive photomorphogenic) homolog, subunit 6 (Arabidopsis thaliana) (Cops6), mRNA	2	1	0.34902	5.57423	5.68043	5.46411	6.05989	6.1491	6.63337	6.09609	6.872	6.01339	7.22497	6.12823	7.00064	6.18205	6.69942	6.28335	6.42806	6.24197	6.32371	6.18313	6.19092	6.13752	6.27616	5.9195	6.2085	6.12012	6.14303	6.10771	6.62335	6.22039	6.41741	6.13734	6.12497	6.75094	6.93261	7.17468	6.99751	6.69465	6.57945	6.37124	6.54406	6.48445	6.57516
Pet112	NM_144896	chr3:85378051-85458392	+	glutamyl-tRNA(Gln) amidotransferase, subunit B (Gatb), mRNA	2	1	0.348784	3.33342	3.40979	2.95463	3.68747	3.52827	4.64953	3.36137	4.88056	3.44561	5.22418	3.56619	4.91849	3.60519	4.46026	3.64386	4.08243	3.51382	3.96897	3.4888	3.90785	3.61608	3.97305	3.4684	3.97938	3.72645	4.30655	3.64328	4.13501	3.70574	4.55826	3.97185	3.77579	4.53051	4.58128	4.58476	4.39059	4.14163	4.12359	3.98686	4.11109	3.94793	4.00704
Csrp2	NM_007792	chr10:110357232-110376570	+	cysteine and glycine-rich protein 2 (Csrp2), mRNA	2	1	0.348091	3.632	3.68388	3.46355	5.00828	3.9858	5.63042	4.02945	5.7718	3.89731	6.00329	4.05991	5.9008	4.14126	5.38648	4.3467	5.1176	4.06667	5.36464	4.38417	5.78118	4.12131	5.70405	4.21613	5.74348	4.11212	4.93628	4.02873	5.25071	4.33624	5.44885	4.25758	4.87136	5.26662	5.57891	5.83429	5.79521	4.65382	5.57938	5.2883	4.26203	4.60244	4.20833
Trim14	NM_029077	chr4:46517944-46549013	-	tripartite motif-containing 14 (Trim14), mRNA	2	1	0.346367	3.72058	3.51951	3.48907	4.11138	3.66952	4.62223	3.5931	4.55585	3.56387	4.84639	3.82738	4.79057	3.76537	4.59099	4.05201	4.59729	3.90969	4.4709	3.71403	4.37066	4.00952	4.77512	3.98982	4.90424	3.92859	4.60404	3.86094	4.31968	3.97717	4.48929	3.79736	4.42993	4.47873	5.10449	5.09402	4.84689	4.62072	4.64699	4.61179	4.67775	4.66013	4.46293
Ccdc162	NM_001177571	chr10:41258655-41307559	-	coiled-coil domain containing 162	2	1	0.340361	1.2413	1.45053	0.999298	1.09782	1.55986	1.40776	1.47187	1.87536	1.53639	2.13214	1.69972	2.09966	1.41389	2.13853	2.04121	2.64672	1.98423	2.20502	1.50803	2.36296	1.85511	2.50414	1.63407	2.12353	1.9809	1.57897	1.44323	0.15718	1.71413	0.668007	1.83861	1.22667	1.55289	1.97709	2.3349	2.22745	2.30858	2.27393	1.9961	2.13892	1.88193	1.77844
Acy3	NM_027857	chr19:3986661-3990005	+	aspartoacylase (aminoacylase) 3	2	1	0.340306	4.60277	4.86743	3.83339	4.2894	5.07258	5.67297	5.14409	5.52128	5.09106	5.94243	5.42995	6.12304	5.30285	5.79698	5.38356	5.91631	5.49332	5.8466	5.38075	6.26826	4.97762	6.50022	5.18866	6.06001	5.34021	6.2303	5.38222	4.92833	5.49729	5.11206	5.48517	4.89914	5.8082	5.97204	6.41502	6.22073	5.93396	5.60969	5.71033	6.00928	5.90898	5.97793
Lipe	NM_010719	chr7:26164546-26181006	-	lipase, hormone sensitive (Lipe), transcript variant 1, mRNA	2	1	0.33871	1.50141	1.71782	1.24042	2.04807	2.08533	3.14958	1.91963	3.29781	2.17987	3.53836	1.98254	3.41437	2.19525	2.88856	2.33126	2.03899	2.1931	2.17967	2.35871	1.92594	2.33706	2.21373	2.24524	1.96954	2.25489	2.11865	2.10111	2.6048	2.38728	2.03748	1.09475	2.3682	3.09028	3.7242	3.64145	3.33967	2.89714	2.71694	2.41188	2.73522	2.5892	2.88926
Ncald	NM_134094	chr15:37295930-37722183	-	neurocalcin delta (Ncald), transcript variant 1, mRNA	2	1	0.338355	1.67433	1.89544	1.67623	2.49127	3.00172	2.92544	2.66922	3.13625	2.80337	3.3817	2.84806	3.59879	2.9722	3.47568	3.19178	3.34288	3.33045	3.87942	3.12769	3.96754	3.22788	3.97136	2.91738	3.54736	3.10525	2.7482	3.1457	2.2042	3.49991	2.22185	2.98928	3.30581	3.91518	3.9842	4.11505	3.66664	3.94091	4.69949	4.48769	4.17994	4.19135	4.00275
Gm3219	NR_027380	chr14:35158241-35158844	+	predicted pseudogene 3219 (Gm3219), non-coding RNA	2	1	0.333766	4.23815	4.05942	3.97797	4.7022	4.37466	5.25175	4.33783	5.26643	4.28917	5.70943	4.11292	5.78857	4.37676	5.52746	4.38459	5.09701	4.32678	4.76858	4.70035	5.47403	3.88009	5.33535	4.4322	5.25747	4.31099	5.74634	4.16222	5.02548	4.05205	4.8648	5.13603	4.6913	5.50843	5.80124	5.57051	5.74141	5.29282	4.79854	4.71527	5.11117	4.67302	4.59891
Aars2	NM_198608	chr17:45643790-45657792	+	alanyl-tRNA synthetase 2, mitochondrial (putative) (Aars2), mRNA	2	1	0.332811	1.86293	1.91131	1.4953	2.08416	2.31601	2.91947	2.19191	3.03094	2.08922	3.29946	2.19912	3.43242	2.33984	3.04857	2.23095	2.77514	2.4563	3.00192	1.96344	2.61981	2.49781	2.96397	2.34464	2.72303	2.43808	3.01197	2.32766	2.99174	2.4757	2.85987	2.20805	2.31949	3.03997	3.02857	3.16906	3.05187	2.86104	2.85848	2.90646	2.7533	2.62702	2.71511
Sord	NM_146126	chr2:122060575-122091073	+	sorbitol dehydrogenase (Sord), mRNA	2	1	0.329891	8.76299	8.64946	8.274	8.72216	8.80615	9.42448	8.86373	9.324	8.87903	9.66971	8.79134	9.75375	8.86073	9.4877	8.88668	9.23632	8.70853	9.02414	8.84309	9.36888	8.73552	9.57233	8.94058	9.66843	8.90507	9.6196	8.86388	8.81586	8.97455	9.5851	9.25586	9.06966	9.60154	9.76673	9.84308	9.75592	9.46446	9.65496	9.2878	9.53879	9.46062	9.52895
Ttc23	NM_001168477	chr7:74792296-74817452	+	tetratricopeptide repeat domain 23 (Ttc23), transcript variant 4, mRNA	2	1	0.329542	3.16376	3.53852	2.83146	3.37963	3.39886	4.39755	3.64259	4.29663	3.75101	4.68354	3.83954	5.02808	4.02273	4.94814	4.31802	4.86493	4.01473	4.67045	4.02232	4.65613	3.8995	4.9041	4.16876	4.51945	4.25257	4.26441	3.91622	4.5004	4.2397	4.424	4.10661	3.68377	4.53994	4.67725	4.85099	4.98229	4.76949	4.67488	4.28027	4.56167	4.29471	4.5569
Slc43a1	NM_001081349	chr2:84679565-84703743	+	solute carrier family 43, member 1 (Slc43a1), transcript variant 1, mRNA	2	1	0.325219	0.747452	0.99693	0.759703	2.29546	1.99942	3.10631	1.78988	3.27599	2.31457	3.25222	2.20975	3.54382	1.9839	2.62884	2.27006	2.63421	2.21596	2.79161	1.81061	2.59812	2.6808	2.82937	1.73187	2.59828	2.26621	3.13861	2.35401	2.83299	2.47077	2.24905	1.12296	1.67044	2.95468	3.75969	3.49025	3.59247	2.79514	2.83849	2.79156	2.57122	2.63875	3.22311
Slc10a2	NM_011388	chr8:5085623-5105232	-	solute carrier family 10, member 2 (Slc10a2), mRNA	2	1	0.325048	2.83018	2.63521	2.96872	3.81105	3.19939	3.98145	3.03746	4.36695	3.23574	4.2109	3.43547	3.99742	3.39571	4.37757	3.66651	5.26566	3.15404	4.61144	2.87319	4.12494	4.20521	4.65434	3.93705	4.51938	3.69243	4.44784	2.91244	2.83876	2.88979	3.31711	2.26547	3.43054	2.65405	2.8883	2.78488	3.15636	2.51524	2.98332	3.07185	2.36247	2.89794	1.98298
Pdzk1	NM_021517	chr3:96633988-96674849	+	PDZ domain containing 1 (Pdzk1), transcript variant 1, mRNA	2	1	0.324946	4.29484	4.41881	4.11001	4.31304	4.74415	4.96412	4.81295	5.16194	4.63018	5.5561	4.87763	5.70543	4.8605	5.51401	4.92371	5.61967	4.98894	5.47998	4.65972	5.56238	4.9011	5.80939	5.02792	5.91225	5.07842	5.58651	4.78591	4.85997	5.06234	5.13319	5.19914	5.35935	5.75696	5.962	6.17808	6.04558	5.88995	6.04637	5.72148	5.71126	5.53595	5.66155
Pygl	NM_133198	chr12:71291802-71328670	-	liver glycogen phosphorylase (Pygl), mRNA	2	1	0.323396	7.17244	7.30819	5.97506	6.64033	6.99781	7.8236	7.42614	7.69283	7.28569	8.03048	7.39667	8.09128	7.46487	7.87805	7.61716	7.90807	7.54146	7.59168	7.51301	7.72028	7.42396	8.15954	7.68972	7.95905	7.81301	7.6377	7.67133	7.1204	7.62612	7.44978	7.59162	7.10113	8.41677	8.49223	8.4776	8.48511	8.13731	8.28577	7.79166	7.90696	7.93152	8.10494
Abcd1	NM_007435	chrX:70961936-70983626	+	ATP-binding cassette, sub-family D (ALD), member 1 (Abcd1), mRNA	2	1	0.321763	2.11082	2.18274	2.20915	2.26781	2.99771	3.42804	2.73746	3.18549	2.96049	3.54173	3.08556	3.59748	3.02227	3.73704	3.25025	3.10835	3.08326	3.23257	2.90768	3.53054	3.2786	3.65535	3.17984	3.5572	3.13127	2.63909	2.89927	2.98166	3.30036	2.84409	2.51126	2.9919	3.16857	3.78625	4.11999	3.98539	4.11548	3.64942	3.55377	3.57877	3.59458	3.69543
BC089597	NM_145424	chr10:127303532-127314375	+	cDNA sequence BC089597 (BC089597), mRNA	2	1	0.319386	5.49527	5.68628	5.39198	6.54914	6.60671	7.42454	6.88804	7.62797	6.91958	8.01559	7.00255	8.30227	7.24608	7.96086	7.37667	7.72911	7.17282	7.70544	7.09051	7.96289	7.29569	8.02395	7.00854	7.91507	7.19453	7.96407	6.96826	7.25333	7.33838	7.54188	7.84872	7.51596	8.25491	8.46133	8.52371	8.33297	8.30897	8.31382	8.08646	8.12599	7.91823	8.03951
Repin1	NM_001079901	chr6:48543882-48549081	+	replication initiator 1 (Repin1), transcript variant 1, mRNA	2	1	0.319232	3.60367	3.92827	3.28735	3.7327	3.76374	4.4672	3.67998	4.24764	3.77468	4.45537	4.00682	4.51258	4.04909	4.27189	4.2203	4.21968	4.10122	4.32909	3.97022	4.39913	4.24383	4.58123	4.22011	4.20884	4.07882	4.06887	3.96553	4.07005	4.34628	4.29178	3.86113	3.90661	4.38193	4.70417	4.56095	4.66275	4.54449	4.32753	4.32518	4.55682	4.40858	4.3373
Dbp	NM_016974	chr7:52960617-52965573	+	D site albumin promoter binding protein (Dbp), mRNA	2	1	0.313314	-0.623404	-1.40575	-1.47348	-1.20752	-0.284478	2.93471	0.0863716	2.7878	-0.998407	2.93605	-0.857022	4.58839	-0.910686	1.99662	-0.908153	-0.49881	-0.480783	-0.590737	-1.1385	-0.213979	-1.11972	0.504305	-1.24195	-0.674488	0.278928	-0.147323	0.447933	1.36365	0.572213	0.451653	-2.32415	1.65014	4.32728	3.81393	4.96011	4.84465	3.68112	4.50685	2.72519	-0.101014	1.33634	2.85621
Grhpr	NM_080289	chr4:44994283-45003568	+	glyoxylate reductase/hydroxypyruvate reductase (Grhpr), mRNA	2	1	0.312278	6.61267	6.74378	6.44081	6.72014	6.40472	7.04757	6.18673	7.13388	6.0447	7.2256	6.00748	7.07228	5.76104	6.74749	5.99618	6.76816	6.01373	6.38405	6.02578	6.40938	6.09526	6.54925	6.16578	6.00912	6.39198	6.8483	6.55146	6.05235	6.18926	5.8492	6.78198	6.26915	6.92526	7.08251	7.11568	6.79016	6.50311	6.50155	6.35733	6.45877	6.79124	6.38261
Atp6v0d2	NM_175406	chr4:19803985-19849713	-	ATPase, H+ transporting, lysosomal V0 subunit D2 (Atp6v0d2), mRNA	2	1	0.310977	-0.569206	-0.588977	0.00471614	0.82368	-0.207704	0.977936	-0.26777	0.980955	-0.717993	1.64481	-1.01424	2.32146	-0.566711	2.07454	0.478941	2.08829	-0.498545	1.75094	-0.0814843	1.62796	1.19756	1.20824	-0.423231	0.872292	0.389992	1.04667	-0.0581282	0.665255	0.177647	1.53607	3.91573	2.1135	1.15683	1.38408	2.21682	1.92568	1.40154	2.3805	2.6108	1.0871	2.62427	1.7467
Smdt1	NM_026914	chr15:82176476-82179492	+	single-pass membrane protein with aspartate rich tail 1 (Smdt1), mRNA	2	1	0.309202	5.62297	5.78743	5.34221	5.73939	5.96077	6.54854	5.97221	6.55795	5.89574	6.84019	5.94962	6.97883	6.13695	6.54746	6.17434	6.50406	5.96484	6.65306	6.24174	6.42997	6.1916	6.33611	5.92767	6.22518	5.9782	6.15171	5.97242	6.65099	6.00491	6.5366	6.12499	5.95418	6.67261	6.77726	6.8011	6.86146	6.4721	6.54964	6.31365	6.45638	6.29704	6.39825
0610009B22Rik	NM_025319	chr11:51498887-51502136	-	RIKEN cDNA 0610009B22 gene (0610009B22Rik), mRNA	2	1	0.308312	3.92414	3.7476	3.75801	4.25877	4.27399	4.54605	4.35053	4.71458	4.18961	4.95559	4.2519	4.99341	4.408	4.76959	4.55019	4.8627	4.33243	4.86393	4.29358	4.82582	4.4119	4.85495	4.28328	4.7794	4.33145	4.94818	4.20703	4.5568	4.29262	4.76747	4.37441	4.26706	4.63845	4.87557	5.03477	4.88104	5.03613	4.93908	4.70247	4.70887	4.64713	4.72786
Pla1a	NM_134102	chr16:38396203-38433225	-	phospholipase A1 member A (Pla1a), mRNA	2	1	0.306217	3.717	4.19674	2.88961	4.13971	4.15898	4.89576	4.33742	4.98476	4.47605	5.36068	4.54949	5.71351	4.58159	5.11814	4.81656	5.00383	4.58583	5.10389	4.51353	5.07465	4.78164	5.27272	4.41713	5.1325	4.68368	5.00847	4.55382	5.00911	4.62458	4.99113	4.88635	3.99206	5.4512	5.81341	5.9063	5.7794	5.50061	5.41202	5.29494	5.40137	5.2869	5.45939
Med24	NM_011869	chr11:98565905-98590749	-	mediator complex subunit 24 (Med24), mRNA	2	1	0.305994	1.96531	2.18796	1.80316	2.17865	2.44342	3.11548	2.35745	3.23524	2.17687	3.47353	2.53069	3.31328	2.61087	2.82262	2.5289	2.73801	2.5419	2.84073	2.2064	2.08753	2.54804	2.7135	2.52884	2.33952	2.40189	2.37079	2.20347	2.77154	2.21064	2.80711	2.0294	2.36397	2.9115	3.07614	3.04797	3.01414	2.96967	2.80838	2.69748	2.83333	2.64729	2.76054
Ccdc115	NM_027159	chr1:34493515-34496517	-	coiled-coil domain containing 115 (Ccdc115), mRNA	2	1	0.302931	1.65605	1.63167	1.95304	2.39592	2.12538	2.48936	2.16139	2.84361	2.1414	3.20223	2.23287	3.33434	2.55635	3.13204	2.52693	3.05672	2.5917	2.9721	2.38408	2.33908	2.30819	2.55519	2.45398	2.72793	2.47712	2.09404	2.29077	2.77948	2.47661	2.82978	2.4755	2.47576	2.95874	2.92898	3.05473	3.19044	3.23488	2.91685	2.9641	2.84186	2.82804	2.57933
Iah1	NM_026347	chr12:21322253-21329468	+	isoamyl acetate-hydrolyzing esterase 1 homolog (S. cerevisiae) (Iah1), mRNA	2	1	0.302266	5.95207	5.89862	5.46057	6.06308	6.16794	6.66223	6.63454	6.729	6.46966	7.04079	6.5967	7.31931	6.80992	7.18838	6.82514	7.04639	6.67946	7.21628	6.89937	7.48031	6.94445	7.1887	6.71055	7.07911	6.66895	7.05973	6.47251	6.52697	6.78884	6.58877	6.92461	6.37383	7.12197	7.09992	7.31721	7.38269	7.14292	7.3703	7.16151	7.09937	6.99342	6.97438
Gnat1	NM_008140	chr9:107576805-107581923	-	guanine nucleotide binding protein, alpha transducing 1 (Gnat1), mRNA	2	1	0.302063	-0.940358	-0.725915	1.13537	2.90302	0.642683	2.54537	-0.166294	3.6265	-0.937088	3.5357	0.179815	4.34952	-0.263856	3.47173	0.815929	4.18281	0.532325	4.56837	0.473689	3.80767	1.48213	3.98582	-1.48655	3.04313	0.185763	3.42318	0.572277	2.51738	-0.56072	1.85519	-0.97067	1.98056	1.35442	2.64808	3.08434	3.6374	1.84498	2.17778	2.81612	0.6689	1.34895	0.791638
Lgals9	NM_010708	chr11:78776481-78798426	-	lectin, galactose binding, soluble 9 (Lgals9), transcript variant 1, mRNA	2	1	0.301284	7.76071	7.93007	7.44073	8.05155	8.17173	8.49333	8.30316	8.709	8.32391	9.14261	8.58785	9.19751	8.56834	9.04799	8.72669	9.16214	8.62363	9.13801	8.33716	8.88477	8.63914	9.35742	8.5431	9.25823	8.74074	8.87786	8.52285	8.57712	8.62421	8.76821	8.58469	8.3136	8.97863	9.32831	9.46272	9.39819	9.33818	9.25653	9.04315	9.0106	8.98784	9.11427
Apeh	NM_146226	chr9:107987745-107996811	-	acylpeptide hydrolase (Apeh), mRNA	2	1	0.300157	3.86843	3.99397	3.75029	4.06881	4.49275	5.12488	4.41726	5.06706	4.27269	5.33864	4.41464	5.30984	4.3818	4.93897	4.40968	4.15008	4.51777	4.25526	4.28223	4.44176	4.4546	4.55527	4.30714	4.44979	4.51138	4.3078	4.37373	4.75928	4.44331	4.64376	4.17538	4.27966	5.01429	5.27678	5.35966	5.32259	4.96844	5.00216	4.79544	4.62751	4.60692	4.80547
Rbp1	NM_011254	chr9:98323380-98346969	+	retinol binding protein 1, cellular (Rbp1), mRNA	2	1	0.299715	1.70508	2.38701	0.671549	3.00572	2.56358	4.58203	3.07469	4.61843	2.71967	5.05388	3.44346	5.65708	3.22781	4.94581	3.01599	4.86527	2.51622	5.02182	2.23744	5.13478	3.51671	4.89347	2.84325	4.59787	2.81256	4.62148	2.33951	4.68898	2.38683	4.53744	3.48742	2.73202	4.93297	5.51666	5.48743	5.7789	5.81137	4.56738	4.96481	4.60464	4.42873	4.15163
Inf2	NM_198411	chr12:113826995-113853768	+	inverted formin, FH2 and WH2 domain containing (Inf2), mRNA	2	1	0.29871	2.6448	2.728	5.09308	5.14558	6.47476	5.51816	6.0462	6.53135	5.80997	7.00329	5.88643	7.23077	5.30949	7.84983	5.99516	6.93494	5.53034	7.12251	5.73859	6.53828	5.46169	6.78745	6.25611	6.43113	5.9677	5.13886	6.51417	5.27906	6.42581	5.18085	2.92046	6.65927	7.41793	7.60774	7.93708	7.62643	8.10876	7.67491	7.63537	7.26559	7.15113	7.29533
Pnpla7	NM_146251	chr2:24831553-24909592	+	patatin-like phospholipase domain containing 7 (Pnpla7), mRNA	2	1	0.298472	4.53845	4.5792	3.93486	4.32704	4.73237	5.10476	4.97889	5.42117	4.68221	5.66704	4.93282	5.96304	4.82076	5.54712	4.92341	5.8792	4.76435	5.87688	4.46354	5.48561	5.00656	5.65299	4.62836	5.39015	4.96987	5.61609	4.70113	5.4079	4.61915	5.23812	4.41607	4.55267	5.41996	5.6333	5.60716	5.66921	5.36392	5.36157	5.10621	5.09868	4.88324	4.99396
Ifitm3	NM_025378	chr7:148195489-148196643	-	interferon induced transmembrane protein 3 (Ifitm3), mRNA	2	1	0.297477	7.86303	8.15281	8.02829	8.78108	8.53436	8.8704	8.55545	9.1399	8.48678	9.42126	8.94692	9.39408	9.07406	9.33337	9.24232	9.71848	9.24938	9.96491	9.00425	9.53436	9.04482	9.37541	8.78853	9.64337	9.02504	9.03096	9.03809	8.85086	8.86051	8.88275	8.38387	8.82307	8.92442	9.47364	9.71358	9.67338	9.51199	9.50422	9.48975	9.18818	9.34878	9.21436
Pex11g	NM_026951	chr8:3458817-3467648	-	peroxisomal biogenesis factor 11 gamma (Pex11g), mRNA	2	1	0.297102	4.56443	4.4425	4.11301	4.31392	4.4074	4.9648	4.46407	5.07273	4.28125	5.38175	4.49562	5.63644	4.59167	5.36172	4.66661	5.39594	4.66583	5.21168	4.61682	5.53352	4.55484	5.48063	4.49612	5.2638	4.56244	5.30909	4.66832	5.26572	4.64616	5.04262	4.78152	4.68313	5.08516	5.32766	5.5488	5.52978	5.40483	5.23972	5.13063	5.18375	5.13345	5.10937
1600014C10Rik	NM_001085385	chr7:38968236-38982584	+	RIKEN cDNA 1600014C10 gene (1600014C10Rik), transcript variant 1, mRNA	2	1	0.288947	5.13655	5.18488	5.00189	5.43209	5.27365	5.80461	5.27484	5.85928	5.30832	5.89667	5.3287	6.11388	5.43628	5.9057	5.5605	5.62398	5.51282	6.00738	5.50526	6.00912	5.72157	6.17058	5.5329	5.94063	5.72938	6.03581	5.47379	5.59767	5.8211	5.9581	5.77676	6.03581	6.35116	6.46157	6.62553	6.45079	6.2888	6.72799	6.42605	6.09595	6.13508	6.20405
Rdh16	NM_009040	chr10:127238209-127252895	+	retinol dehydrogenase 16 (Rdh16), mRNA	2	1	0.286974	3.84064	3.73517	3.65194	4.52737	4.19897	5.19332	3.68105	5.2977	3.85642	5.4653	3.74946	5.282	3.53185	5.00488	3.93606	4.04553	3.5585	3.55233	4.24654	3.80295	3.29879	4.12777	3.62053	4.16915	4.2544	4.27558	4.27751	4.32316	4.40158	4.44519	5.28539	5.30739	5.92819	5.92088	5.84615	5.61631	5.01466	4.69201	4.46698	4.11519	4.40741	4.55224
Slc6a13	NM_144512	chr6:121250314-121287736	+	solute carrier family 6 (neurotransmitter transporter, GABA), member 13 (Slc6a13), mRNA	2	1	0.284996	6.01741	6.3099	5.50543	6.30462	6.58747	7.38156	6.61538	7.52271	6.69254	7.91797	6.65963	7.78106	6.75165	7.47966	6.85881	7.05585	6.77758	7.03969	6.6193	7.16659	6.87511	7.71357	6.70097	7.63551	6.78413	7.42883	6.68122	7.13795	6.67281	7.64103	6.60594	6.55356	7.76178	7.89843	7.84406	7.70133	7.31964	7.09164	7.08778	7.10251	7.02072	7.17373
C1rb	NM_001113356	chr6:124520448-124531062	+	complement component 1, r subcomponent B (C1rb), mRNA	2	1	0.284601	4.62826	4.82195	4.40906	4.9109	4.84375	5.32538	4.8219	5.61937	4.82623	5.80528	4.98541	5.95375	4.94975	5.67762	5.25355	5.59765	5.12744	5.47322	5.00874	5.57872	5.0879	5.9371	5.20728	5.81263	5.36974	5.56198	5.19445	5.5565	5.20734	5.67509	4.60747	4.6498	5.34366	5.72561	5.92	5.89844	5.78083	5.66972	5.50202	5.31595	5.47998	5.50374
Zfp772	NM_145577	chr7:7154833-7162709	-	zinc finger protein 772 (Zfp772), mRNA	2	1	0.283798	-0.928747	-0.932802	-1.11084	-0.679453	-0.761218	-0.433589	-0.486361	0.197535	-0.43085	0.582533	-0.393315	0.720779	-0.678111	0.61918	-0.0575949	0.319676	-0.397116	0.961262	-0.259479	0.0323805	-0.317953	0.839796	-0.195777	-0.70679	-0.133278	-0.635383	-0.374743	0.367146	-0.0941163	-0.0355685	-0.427321	-0.785004	0.0495823	0.444261	0.660159	0.67773	-0.0849409	0.509848	0.786939	0.127476	0.523386	0.222627
Cml2	NM_053096	chr6:85815416-85819131	-	camello-like 2 (Cml2), mRNA	2	1	0.283696	8.05365	7.94979	8.34253	8.53014	8.40038	8.62157	8.30395	8.65833	8.34256	8.84969	8.51528	8.94259	8.50968	8.74089	8.90019	9.3563	8.79825	9.15047	8.7137	9.33395	8.73556	9.5496	8.94789	9.51744	8.84952	8.84512	8.85292	7.96786	8.9975	7.69307	7.95705	8.37603	7.98685	8.58051	9.01662	9.1332	9.00656	9.11617	8.71297	8.81914	8.96015	9.00185
Lrrc29	NM_177449	chr8:107836240-107850176	-	leucine rich repeat containing 29 (Lrrc29), mRNA	2	1	0.283076	-0.374442	-0.0635194	-0.463261	-0.106847	0.0672347	0.570025	0.049249	0.797153	0.154841	1.15061	0.192767	1.17959	0.248382	1.1562	0.345575	0.532402	0.576188	0.928832	0.221157	0.531891	0.319793	1.14372	0.375411	0.151045	0.773647	0.721143	0.460668	0.889443	0.719242	0.696562	0.14806	-0.047038	0.771532	0.847511	1.14563	0.89786	1.03099	1.38653	1.30924	1.0827	1.20795	1.11036
Fiz1	NM_001110328	chr7:4958658-4966299	-	Flt3 interacting zinc finger protein 1 (Fiz1), transcript variant 1, mRNA	2	1	0.281164	1.54089	1.8222	1.89707	2.36482	2.27048	2.78654	2.22047	2.95793	2.23261	3.11983	2.36002	3.1675	2.32609	2.83051	2.51407	2.63322	2.56611	2.89756	2.25709	2.47533	2.40655	2.99597	2.33871	2.59537	2.67124	2.38644	2.39951	3.06583	2.39846	2.62844	2.25772	2.47962	2.99303	2.83633	2.87407	2.76468	2.9468	2.80923	2.75005	2.75383	2.81472	2.75658
Sars2	NM_023637	chr7:29526987-29538898	+	seryl-aminoacyl-tRNA synthetase 2 (Sars2), mRNA	2	1	0.277229	1.7102	1.98854	1.33064	2.19918	2.24856	3.16167	1.9716	3.41906	1.89041	3.80643	2.26919	3.94067	2.27255	3.46813	2.30273	3.30287	2.39028	3.43663	1.89438	3.13844	2.52507	3.41893	2.44926	3.15915	2.3215	3.44182	2.15517	3.50799	2.24612	3.41575	2.08717	2.21159	3.11137	3.14669	3.14183	3.13623	2.88525	2.85299	3.0095	2.86636	2.71275	2.77605
Zap70	NM_001289765	chr1:36823779-36839665	+	zeta-chain (TCR) associated protein kinase (Zap70), transcript variant 3, mRNA	2	1	0.274829	1.33751	0.22679	0.690736	1.83904	1.5325	2.50548	2.24301	2.62394	2.10401	2.76776	2.09268	3.03889	2.39983	2.82096	2.14821	2.79189	2.28369	2.53422	2.22944	3.34972	2.9973	2.85849	2.53445	2.79609	2.17952	3.1056	1.62513	2.08972	2.41449	1.60324	2.44835	2.1485	2.75755	3.17105	3.24811	3.44928	3.46164	3.42876	2.9021	3.70331	2.77378	3.31976
Stap1	NM_019992	chr5:86500853-86533018	+	signal transducing adaptor family member 1 (Stap1), mRNA	2	1	0.27429	-1.33177	-0.46257	-1.39752	0.855048	-1.28914	1.36378	-1.44092	2.48441	-0.899825	3.41192	-0.716488	4.20419	-0.599672	3.88125	0.289815	4.48612	-0.87962	3.96283	-0.836747	4.00201	0.526935	4.43235	-0.859817	3.78385	-0.31578	3.14506	-0.909705	2.7448	-1.00779	2.21394	0.895163	1.20581	1.55079	2.75944	3.05786	3.0687	3.2019	3.21526	3.02095	2.27564	1.76376	2.28495
Rmnd5a	NM_024288	chr6:71338628-71390631	-	required for meiotic nuclear division 5 homolog A (S. cerevisiae) (Rmnd5a), mRNA	2	1	0.273955	4.37	4.5319	3.87251	4.44978	4.50239	5.07513	4.46725	5.06713	4.682	5.3794	4.77146	5.74407	4.77232	5.35659	4.94739	4.94284	4.82894	4.92745	4.59236	5.13933	5.05261	5.7414	4.75474	5.05926	5.2137	5.05253	4.9479	5.18325	5.15142	5.12942	4.90989	4.44224	5.29403	5.54183	5.6864	5.55434	5.4972	5.64878	5.35463	5.12495	5.38764	5.47176
Stxbp6	NM_144552	chr12:45953473-46175470	-	syntaxin binding protein 6 (amisyn) (Stxbp6), mRNA	2	1	0.271813	1.22942	1.44431	0.966306	1.98213	2.05549	2.31405	1.88577	2.40459	2.05132	2.73335	2.32084	3.01393	2.35459	2.90643	2.43313	2.84374	2.44862	2.67128	2.05653	2.48818	2.64005	2.69806	2.1467	2.55125	2.42559	2.51929	2.17736	2.60317	2.33158	2.24307	1.86858	1.98516	2.70347	2.85673	3.18824	3.06819	3.35134	3.03443	2.88496	2.71314	2.72763	2.81701
Nrde2	NM_001290303	chr12:101363660-101397863	-	nrde-2 necessary for RNA interference, domain containing (Nrde2), transcript variant 1, mRNA	2	1	0.271643	1.08995	1.21147	0.905929	1.5134	1.4328	2.21723	1.37889	2.41082	1.244	2.8139	1.66059	2.8747	1.68469	2.48521	1.73594	2.514	1.82052	2.69286	1.55883	2.48357	1.93385	2.89007	1.51433	2.69938	1.89091	2.64648	1.64137	2.34513	1.69109	2.63139	1.39238	1.47676	2.1941	2.2903	2.31634	2.30742	2.24837	2.09627	2.24611	2.35459	2.18354	2.27208
Mrps15	NM_025544	chr4:125724172-125732780	+	mitochondrial ribosomal protein S15 (Mrps15), mRNA	2	1	0.270741	3.55246	3.73772	3.33323	3.98528	4.10103	4.60085	4.02019	4.68698	3.92537	5.0125	4.15881	5.10971	4.27185	4.85343	4.32831	4.84077	4.21574	4.84518	4.25316	4.72209	4.00619	4.62726	3.76745	4.78736	4.14088	4.60454	4.03882	4.83616	4.0329	4.80327	4.26975	3.95178	4.63946	4.67264	4.80041	4.8785	4.70655	4.60612	4.52234	4.4418	4.26964	4.52929
Scrn3	NM_029022	chr2:73150709-73175864	+	secernin 3 (Scrn3), mRNA	2	1	0.270447	3.84551	3.75886	3.32944	3.89499	3.82586	4.35957	3.81965	4.5468	3.80575	4.81251	3.91363	5.07377	3.89325	4.70075	3.98186	4.65966	3.87027	4.62185	3.61393	4.51011	3.9571	4.94178	3.93224	4.94572	4.2217	4.69025	3.91667	4.5069	4.03459	4.7096	4.11318	3.99602	4.63867	4.81987	4.98365	4.82218	4.73986	4.81559	4.51251	4.28231	4.39332	4.38604
Slc17a8	NM_182959	chr10:89036765-89083994	-	solute carrier family 17 (sodium-dependent inorganic phosphate cotransporter), member 8 (Slc17a8), mRNA	2	1	0.269291	2.40763	1.87127	-1.09359	-0.620274	-0.856069	1.05142	-0.724937	1.07365	-0.488233	1.92619	-0.745592	2.95888	-0.355624	3.15962	0.0435197	2.35441	-0.527257	1.50495	-0.26424	1.79527	-1.17128	2.03513	0.391949	1.04377	-0.777197	0.107908	-0.0877428	0.834659	0.250385	0.830657	1.95402	-0.654562	-0.228776	0.292358	1.10416	1.57913	-0.642872	0.628169	0.699876	-0.333614	-0.0184384	-0.500356
Itih3	NM_008407	chr14:31721760-31736773	-	inter-alpha trypsin inhibitor, heavy chain 3 (Itih3), mRNA	2	1	0.268773	7.61225	7.80693	9.97749	10.6942	9.82969	10.2923	9.06725	10.7776	8.79543	10.1875	8.64031	10.1888	8.66178	9.85915	9.18199	10.054	9.24662	10.3243	9.1306	9.81304	9.67186	9.69202	8.90827	9.40403	8.78879	9.56571	8.73123	9.51634	8.73676	8.37638	8.36269	10.6213	9.93136	10.143	10.1372	10.0848	10.0981	10.0914	9.98598	9.7338	9.31821	9.42046
Fam213a	NM_027464	chr14:41807029-41827064	-	family with sequence similarity 213, member A (Fam213a), mRNA	2	1	0.268368	5.03541	5.28318	4.28964	4.9519	5.19906	5.97474	5.55005	6.25981	5.71246	6.89704	5.97635	7.29276	6.14598	6.95376	6.08023	6.98702	5.93503	6.85962	5.92054	6.9261	6.12235	7.13224	5.89098	6.79555	6.11162	6.80698	5.74968	6.58134	6.01796	6.29336	5.65214	4.9561	6.32798	6.85169	6.85631	6.93317	6.54916	6.39295	6.61734	6.28621	6.28252	6.28173
Dcxr	NM_026428	chr11:120586687-120588595	-	dicarbonyl L-xylulose reductase (Dcxr), mRNA	2	1	0.267018	5.56614	5.48564	5.47006	5.61114	5.92885	6.71898	5.76918	6.52149	5.9151	6.99347	5.8614	7.08282	5.79952	6.76845	6.01816	6.0122	5.87292	6.05511	5.92818	6.69033	5.86371	6.6181	5.61861	6.70997	5.87034	6.77365	5.9711	6.23959	5.98351	6.88812	6.2884	5.75127	6.5962	7.06638	7.06396	7.0269	6.82662	6.71847	6.37906	6.58136	6.47186	6.80013
Ifi27	NM_026790	chr12:104672399-104678455	+	interferon, alpha-inducible protein 27 (Ifi27), transcript variant 1, mRNA	2	1	0.2649	5.4694	5.93338	5.18573	6.66711	5.89694	6.90724	6.34432	7.11889	6.22913	7.72617	6.96182	8.05531	7.24086	7.7748	7.2708	8.52594	7.16871	8.40557	6.78878	8.06942	6.67773	8.21966	6.98334	8.16738	7.25404	7.64212	6.75963	7.12381	6.94296	7.4043	6.21932	5.68124	6.18574	7.25333	7.58532	7.76713	7.38939	7.37411	7.57897	7.00812	7.34248	7.10481
Proc	NM_001042768	chr18:32282780-32297859	-	protein C (Proc), transcript variant 3, mRNA	2	1	0.263405	7.40032	7.50435	7.15648	7.45422	7.60394	8.03949	7.73562	8.0368	7.60239	8.23459	7.59866	8.4343	7.69349	8.24609	7.79866	8.25618	7.7265	8.14914	7.76612	8.47174	7.85569	8.5075	7.86846	8.45053	7.92785	8.36409	7.84261	8.09109	7.92912	8.05628	7.84229	7.56521	8.26306	8.39939	8.44594	8.33226	8.23204	8.42711	8.18468	8.31198	8.09814	8.24435
1110057K04Rik	NM_172401	chr12:8214913-8292565	+	lipid droplet associated hydrolase (Ldah), transcript variant 1, mRNA	2	1	0.262747	3.90618	3.81722	3.56174	4.12756	3.8557	4.3029	3.87764	4.42811	3.87007	4.74093	4.00254	4.82291	3.97505	4.59736	4.1074	4.67759	3.95409	4.41424	3.89454	4.38685	4.02858	4.66983	4.31258	4.74457	4.14743	4.72615	4.09302	4.45682	4.30091	4.51512	3.90317	3.81531	4.2291	4.50287	4.70235	4.74665	4.50772	4.56047	4.18427	4.16788	4.16672	4.24249
C1rl	NM_181344	chr6:124443131-124460661	+	complement component 1, r subcomponent-like (C1rl), mRNA	2	1	0.259631	5.16202	5.2905	4.94111	5.15729	5.60793	5.63738	5.5402	5.865	5.51785	5.97027	5.63484	6.38816	5.60949	6.04074	5.75965	6.3447	5.70117	6.37171	5.25253	6.22978	5.84391	6.67069	5.55518	6.36093	5.66263	6.52828	5.53938	5.62506	5.724	5.63315	5.4882	5.36831	6.15594	6.15931	6.24172	6.1228	6.30215	6.43817	6.15487	6.26198	6.04028	6.17413
Dis3l2	NM_001172157	chr1:88600379-88946672	+	DIS3 mitotic control homolog (S. cerevisiae)-like 2 (Dis3l2), transcript variant 1, mRNA	2	1	0.257835	1.7608	1.87579	1.54299	2.06946	2.33432	2.74714	2.10508	2.71961	2.00782	2.87782	2.17256	2.8666	2.09053	2.64622	2.23911	2.56468	2.37198	2.75849	1.8207	2.60758	2.38161	2.8845	2.3638	2.35529	2.38609	2.57809	2.11101	2.77725	2.34402	2.62747	1.82403	1.94692	2.66912	2.88965	2.80967	2.99601	2.8657	2.91647	2.68799	2.4928	2.50569	2.52947
Mrpl11	NM_025553	chr19:4962306-4966995	+	mitochondrial ribosomal protein L11 (Mrpl11), mRNA	2	1	0.256276	2.46031	2.52382	2.10188	2.90333	2.76743	3.59428	2.73719	3.96435	2.63954	4.3935	2.73938	4.74521	2.89492	4.46981	2.89872	4.48729	2.93991	4.51111	2.76919	4.43804	2.92751	4.32132	2.66146	4.23149	2.8004	4.25544	2.6777	4.20147	2.75564	4.15961	2.91555	2.98581	3.7582	3.63972	3.83583	3.8325	3.50579	3.62936	3.81887	3.15018	3.157	3.15333
Cpq	NM_018755	chr15:33012884-33524307	+	carboxypeptidase Q (Cpq), transcript variant 1, mRNA	2	1	0.252189	4.37059	4.52607	4.0327	4.76574	4.64318	5.11921	4.75805	5.28427	4.94133	5.61374	5.0246	5.60455	5.16747	5.36532	5.4113	5.26693	5.18223	4.9489	5.29852	5.16727	5.24227	5.28233	5.11029	5.06669	5.38536	5.02516	5.17346	5.18912	5.31382	5.08068	5.31973	4.86363	5.66383	6.07923	6.24484	6.11589	6.16992	6.11179	5.65414	5.90602	5.78396	5.92001
Tmem53	NM_001285815	chr4:116924556-116941193	+	transmembrane protein 53 (Tmem53), transcript variant 5, mRNA	2	1	0.251223	3.04711	3.24541	3.36157	3.88327	4.41774	4.62112	4.31903	4.46254	4.28568	4.7864	4.52186	5.00885	4.58115	4.61333	4.62177	4.70297	4.53311	5.11315	4.2645	5.25945	4.60545	5.17274	4.27047	5.13239	4.28067	5.00833	3.93854	4.04747	4.24884	4.30084	4.01016	3.9949	4.63135	5.08986	5.06572	4.96162	4.66574	4.82305	4.73041	4.92647	5.00295	4.77265
Klk1b4	NM_010915	chr7:51462805-51467124	+	kallikrein 1-related pepidase b4 (Klk1b4), mRNA	2	1	0.251114	0.724393	1.5246	-1.09189	0.38584	0.534358	1.79469	0.859401	2.05105	1.2011	2.93955	1.47669	3.68314	1.64089	3.30603	1.94874	3.02374	1.06736	2.43891	1.24014	3.20362	2.26408	3.83015	0.757818	3.34256	2.02079	3.20775	1.76435	2.39432	1.11105	2.12196	1.20364	-0.430102	1.35866	2.95172	2.07444	2.30799	1.4725	0.791946	1.36549	1.30226	1.39953	1.30209
Zbp1	NM_021394	chr2:173032114-173044423	-	Z-DNA binding protein 1 (Zbp1), transcript variant 1, mRNA	2	1	0.250908	-0.0586739	0.849671	2.19622	4.25067	2.19066	3.30213	1.85076	4.73661	2.10246	5.01275	2.85662	4.75212	3.49273	4.62774	3.92467	5.43526	3.75677	5.52612	3.2188	4.71948	3.58777	5.11278	2.8728	6.00143	2.79834	4.54342	2.84605	3.39045	2.55385	4.13	2.46492	3.66353	3.52978	4.47624	5.23214	5.15797	4.31535	4.04253	4.79054	3.49125	4.00863	3.30647
Gm2a	NM_010299	chr11:54911487-54926530	+	GM2 ganglioside activator protein (Gm2a), mRNA	2	1	0.249871	4.16985	4.62169	3.21555	4.06566	4.51379	4.98379	4.77815	5.23901	5.0106	5.87058	5.284	6.12055	5.34459	5.97568	5.42596	5.73345	5.34245	5.81093	5.1443	5.94207	5.40604	6.13585	4.90792	5.90771	5.19214	5.59691	5.07943	5.42203	5.04801	5.1698	4.99717	3.90377	5.43994	5.83372	5.94341	5.88023	5.84529	5.33464	5.50396	5.50507	5.8065	5.99407
Slc18a1	NM_153054	chr8:71561607-71613121	-	solute carrier family 18 (vesicular monoamine), member 1 (Slc18a1), mRNA	2	1	0.24815	-0.248846	-0.364248	0.0273642	0.656952	0.269246	0.835777	-0.194619	1.19718	-0.0282037	1.47322	-0.0649528	1.8855	0.0387907	1.44687	-0.0519055	0.941713	0.025936	1.21023	-0.139223	1.00568	0.149738	0.789214	-0.157367	0.563966	-0.0805843	0.793307	-0.315819	1.66532	-0.072257	0.714097	0.157815	0.574786	0.865677	1.39767	1.46598	1.03503	1.27681	1.04245	1.05233	0.69471	0.733952	1.16536
Nudt15	NM_172527	chr14:73919671-73948049	-	nudix (nucleoside diphosphate linked moiety X)-type motif 15 (Nudt15), mRNA	2	1	0.247123	-1.82867	-1.32757	-2.16258	-1.46794	-1.29301	-0.215735	-1.26268	0.0400209	-1.24859	0.537012	-1.04221	0.584829	-0.811012	0.302791	-0.854975	0.393629	-0.840841	0.4513	-1.27762	0.0483651	-1.33196	0.516556	-1.18416	0.29227	-0.381887	0.373702	-0.918477	0.155307	-1.0015	0.247609	-0.786091	-1.26721	-0.279877	-0.128359	0.307929	-0.102031	-0.299097	-0.0945573	-0.486931	-0.415713	-0.395021	-0.512922
Lima1	NM_001113545	chr15:99608899-99705887	-	LIM domain and actin binding 1 (Lima1), transcript variant a, mRNA	2	1	0.246092	3.33257	3.41029	3.04388	4.14825	3.65551	4.62394	3.6409	4.85146	3.74644	5.05353	3.95568	5.17654	3.80108	4.43064	4.08113	4.34846	3.92618	4.44958	3.79327	4.17782	4.14954	4.68465	3.80275	4.56124	4.15114	4.40652	4.03148	4.77812	4.15946	4.82754	3.85235	3.98856	4.96802	5.2167	5.37419	5.18641	4.58666	4.81515	4.78958	4.07712	4.66273	4.40819
Slc9a8	NM_148929	chr2:167247221-167302498	+	solute carrier family 9 (sodium/hydrogen exchanger), member 8 (Slc9a8), transcript variant 1, mRNA	2	1	0.243445	2.49158	2.65016	2.37861	2.87647	2.94182	3.50695	2.6583	3.66503	2.50268	3.87485	2.88015	4.01276	2.80981	3.68537	2.92352	3.63018	2.89569	3.53071	2.61902	3.14666	3.07784	3.66521	2.73107	3.353	3.1077	3.26703	2.79832	3.99846	2.95921	3.44256	2.85831	3.19118	3.705	3.72407	3.96813	3.71614	3.6848	3.75506	3.6812	3.4837	3.53026	3.3483
C4bp	NM_007576	chr1:132532498-132558195	-	complement component 4 binding protein (C4bp), mRNA	2	1	0.243394	7.69267	7.64704	8.20939	8.49988	8.41168	8.38408	8.23872	8.53544	8.2044	8.61076	8.2282	8.54579	8.25331	8.64339	8.33357	8.82305	8.28147	8.76411	8.08417	8.85568	8.40189	8.91975	8.26481	8.77089	8.1065	8.92847	7.95777	8.09096	8.14099	8.30575	8.02363	8.52955	8.09751	8.49843	8.65994	8.64647	8.95553	8.80221	8.71031	8.60917	8.70696	8.6947
Fam25c	NM_183278	chr14:35165068-35168579	-	family with sequence similarity 25, member C (Fam25c), mRNA	2	1	0.243135	5.21625	4.99878	5.90922	6.64804	6.91424	7.75953	7.12025	7.90805	6.83128	7.95088	6.62614	7.83295	6.91032	7.613	6.87808	8.21974	6.42131	8.15075	6.83053	8.60617	6.53101	7.73236	6.36102	7.90655	5.88052	7.17333	5.44809	7.72728	5.82173	6.70488	5.68533	7.56298	8.19625	8.54774	8.3793	8.77753	8.50133	7.70622	7.50303	7.51367	6.39383	6.70712
Aox3	NM_023617	chr1:58169980-58257296	+	aldehyde oxidase 3 (Aox3), mRNA	2	1	0.242901	7.64665	7.70726	6.05657	6.68708	6.03722	7.13949	6.22118	7.07369	5.6145	6.90299	5.85754	7.19896	5.31536	6.85754	5.50191	6.31904	5.46105	6.05069	5.42651	6.25181	5.13411	6.98543	6.17696	6.63267	6.37823	6.42351	6.49529	4.8536	5.92195	5.82427	6.27902	5.44776	6.32906	6.39663	6.75357	6.6207	5.56331	6.24092	6.27261	5.5783	6.24583	5.76711
Tapbpl	NM_145391	chr6:125174230-125181878	-	TAP binding protein-like (Tapbpl), mRNA	2	1	0.240456	2.60389	2.70701	3.10958	3.59521	3.73397	4.3078	3.63438	4.54014	3.60514	4.86803	3.80132	4.85244	3.9475	4.56106	4.1816	4.66448	3.97892	4.74056	3.86898	4.4322	4.12923	4.64247	3.75523	4.55251	3.8699	4.19318	3.45134	4.71585	3.86294	4.31827	3.0384	3.87314	4.33358	4.3442	4.44098	4.54635	4.40891	4.5724	4.48164	4.1663	4.27472	4.16104
Inhbe	NM_008382	chr10:126786458-126788828	-	inhibin beta E (Inhbe), mRNA	2	1	0.240303	3.06351	2.11714	4.35396	4.17638	3.40691	3.59375	3.56115	4.33586	3.01477	4.50267	3.0844	5.05411	3.16349	5.08999	3.21434	4.92372	3.5687	4.36775	3.25998	4.47807	2.78954	4.82443	3.38619	3.5062	2.6508	3.81005	3.49526	4.82014	3.86414	2.78545	3.70142	5.19952	3.85661	4.38665	5.5849	5.03289	4.49183	5.05832	4.75428	3.92808	3.93254	3.8492
C1ra	NM_023143	chr6:124462639-124473458	+	complement component 1, r subcomponent A (C1ra), mRNA	2	1	0.2351	6.23066	6.51796	6.07405	6.59598	6.43395	6.962	6.52083	7.26726	6.5026	7.47049	6.62516	7.58121	6.67994	7.35769	6.89661	7.25453	6.8148	7.14581	6.74261	7.24375	6.76189	7.62365	6.84628	7.51041	7.06499	7.22514	6.87818	7.29023	6.86972	7.35376	6.30549	6.38077	7.10005	7.4064	7.56387	7.60721	7.49449	7.35757	7.16999	7.04295	7.18438	7.16673
Slc44a3	NM_145394	chr3:121162446-121235262	-	solute carrier family 44, member 3 (Slc44a3), mRNA	2	1	0.231241	1.08029	1.15676	0.315527	2.01143	2.12683	3.26865	2.03489	3.05792	1.95026	3.35733	2.17622	3.3883	2.06337	2.56375	2.23876	2.08523	2.04847	1.76595	2.1345	1.83601	2.12622	2.16399	1.96947	1.83845	2.35746	2.20876	1.96466	2.87829	2.07657	2.51183	1.33215	1.81036	3.3714	4.21429	4.33649	4.08442	3.12085	3.08572	2.55626	2.84258	2.62756	2.76267
Zfp960	NM_001005358	chr17:17201067-17226595	+	zinc finger protein 960 (Zfp960), transcript variant 1, mRNA	2	1	0.230901	1.48772	1.379	1.08167	1.49234	1.38306	2.10461	1.60401	2.25607	1.87945	2.89745	1.89511	2.8688	2.0992	2.44079	2.34118	2.08322	1.93536	2.15676	1.95886	1.91205	2.12833	2.24107	1.99663	2.06874	2.61171	2.13616	2.1559	2.20125	2.37976	2.44724	2.19663	1.60818	2.82277	2.92369	2.79768	2.65847	2.62407	2.66479	2.5146	2.50638	2.69004	2.71457
Tprkb	NM_001170488	chr6:85865713-85880278	+	Tp53rk binding protein (Tprkb), transcript variant 1, mRNA	2	1	0.228614	5.43574	5.58174	4.73955	5.24834	5.14206	5.84392	4.97988	5.77221	5.0452	6.19664	4.93021	6.31967	4.95182	5.95888	5.19358	5.45512	5.14974	5.44427	5.30508	5.51848	5.3436	5.73626	5.36207	5.46477	5.73924	5.51509	5.81829	5.99702	5.55406	5.76687	5.71464	4.94968	5.92235	5.86261	5.85954	5.798	5.19786	5.57039	5.3337	5.09327	5.64141	5.34364
Bmp1	NR_033241	chr14:70874362-70920067	-	bone morphogenetic protein 1 (Bmp1), transcript variant 2, non-coding RNA	2	1	0.227754	4.09331	4.26476	4.42773	4.86625	4.57702	5.34409	4.5709	5.53907	4.61096	5.63275	4.50508	5.45687	4.67126	5.17139	4.82074	4.80124	4.87067	4.80883	4.77532	4.7191	5.10487	4.95757	5.22443	4.79096	4.79788	5.09789	4.73036	5.32194	5.10011	4.97307	4.8764	5.30336	5.32033	6.09962	6.19234	6.1367	5.54036	5.49853	4.97233	5.45493	5.13659	5.3098
Bcl7c	NM_009746	chr7:134848492-134852280	-	B cell CLL/lymphoma 7C (Bcl7c), mRNA	2	1	0.227558	3.73578	3.61608	3.57207	4.00689	4.05444	4.5896	4.21641	4.77684	3.8718	5.10139	3.89446	5.12537	4.0777	4.83639	4.15376	4.49	3.92668	4.26047	4.15988	4.68987	3.87631	4.93764	4.23587	4.7358	4.03762	5.11667	3.86067	4.90036	3.99801	4.48778	4.64249	4.23796	5.10385	5.40933	5.05095	5.49135	4.85255	4.47824	4.29697	4.88649	4.35864	4.39533
Ces1g	NM_021456	chr8:95826268-95861108	-	carboxylesterase 1G (Ces1g), mRNA	2	1	0.227196	6.18339	6.36362	5.49911	6.0746	6.53964	7.74663	6.4072	7.69718	6.5404	8.259	6.5451	8.4024	6.6232	7.97912	6.91059	7.08774	6.3775	6.99892	6.52401	8.06725	6.70342	8.3905	6.67579	8.46793	6.96652	7.79577	6.7672	7.31071	6.99571	8.32653	7.48321	7.47256	8.4267	8.93661	9.06881	8.79673	8.79147	8.55576	8.14171	8.16694	8.05943	8.19019
Ly6a	NM_001271416	chr15:74825307-74828461	-	lymphocyte antigen 6 complex, locus A (Ly6a), transcript variant 1, mRNA	2	1	0.226202	2.60165	3.10596	1.32022	2.70336	2.72431	4.19652	2.88684	5.10948	3.08504	7.24091	4.00503	7.42005	4.62485	7.66678	4.54516	7.593	4.57754	6.93405	4.17939	7.97597	4.42588	7.68336	3.50934	7.85853	4.23795	6.25063	3.74753	5.93738	3.94516	6.40796	3.94885	3.16844	4.69968	6.36313	7.86417	7.65083	6.64219	6.20279	6.59211	5.26524	5.77737	5.57042
Fam129b	NM_146119	chr2:32731654-32780773	+	family with sequence similarity 129, member B (Fam129b), mRNA	2	1	0.225161	0.546592	0.568427	1.33799	1.90898	2.39783	3.47485	2.6129	4.02754	2.85605	4.29384	2.82494	4.07321	3.22515	4.04738	3.51723	3.44744	3.24542	3.65044	2.95213	2.92226	3.44018	3.00522	2.76587	2.77455	3.66001	2.59552	2.2684	3.68217	3.61155	3.08203	1.95828	2.97472	4.22408	4.58823	4.721	4.63869	4.42101	4.45098	4.04837	4.0282	3.48421	4.65041
Pnpo	NM_134021	chr11:96799130-96805333	-	pyridoxine 5'-phosphate oxidase (Pnpo), mRNA	2	1	0.219407	5.85057	5.69641	6.10632	6.4521	5.91382	6.49559	5.82923	6.57515	5.77311	6.73596	5.68359	6.51868	5.79473	6.34928	6.04232	6.16507	6.05419	5.84684	6.08946	6.30725	5.87237	6.28283	5.97386	6.49443	5.9859	6.56055	6.01176	6.39884	6.01514	6.13996	6.36192	6.62525	6.56198	6.76618	7.03605	7.08875	6.66929	6.41445	5.99335	6.22466	6.36859	6.40106
Ftcd	NM_080845	chr10:76038393-76053083	+	formiminotransferase cyclodeaminase (Ftcd), mRNA	2	1	0.212623	6.49902	6.66003	5.97809	6.48592	6.54813	7.44238	6.75435	7.58025	6.8134	8.00137	6.78834	8.21156	6.80849	7.76318	7.04299	7.28409	6.92744	7.4704	6.9654	7.49814	7.31846	7.79376	6.99623	7.42792	7.14583	7.94191	7.01821	7.77178	7.09141	7.70508	6.68089	6.19333	7.57131	7.91118	8.08553	8.06513	7.64155	7.45614	7.27828	7.23056	7.16702	7.40233
Dffa	NM_001025296	chr4:148478251-148494762	+	DNA fragmentation factor, alpha subunit (Dffa), transcript variant 1, mRNA	2	1	0.211601	2.10825	2.13787	2.11614	2.94272	2.67744	3.27736	2.64816	3.52	2.64386	3.6474	2.86958	3.65999	2.91015	3.3857	2.74954	2.50128	2.97554	3.14031	2.73286	2.30956	2.94183	2.63104	2.92377	1.89501	2.81753	2.37602	2.71289	3.27319	2.92934	3.0359	2.65734	3.03301	3.3996	3.28883	3.59904	3.49828	3.5573	3.35708	3.16596	3.03213	3.20828	3.16885
Tef	NM_017376	chr15:81641844-81657293	+	thyrotroph embryonic factor (Tef), transcript variant 1, mRNA	2	1	0.209931	2.49113	2.14577	2.64786	2.77062	2.66384	3.85952	2.81578	4.00795	2.78486	4.14673	2.70126	5.02995	2.68313	3.99985	2.86488	2.68964	2.61935	2.74622	2.85385	2.85657	3.02214	3.34154	2.89283	2.52695	3.41905	2.85256	2.93272	4.1309	3.34411	3.66739	2.58639	3.74356	4.8589	4.66815	5.20267	5.00122	4.24437	4.81891	4.00784	3.34594	3.72619	4.22724
Hsd17b6	NM_013786	chr10:127427992-127444564	-	hydroxysteroid (17-beta) dehydrogenase 6 (Hsd17b6), mRNA	2	1	0.209696	4.30338	5.47376	1.46608	4.04992	1.86036	3.86839	0.533093	4.68562	1.78941	5.26868	2.3275	6.51541	2.21012	5.30036	2.87627	4.35959	2.26229	5.06898	1.44544	4.6128	4.32679	6.13657	0.20827	3.90516	3.27286	4.0518	3.71253	4.27793	2.01298	4.66549	6.92952	4.81497	7.34159	6.61432	6.31068	5.63382	5.94115	6.35861	7.10937	5.78545	6.53346	6.10727
Foxa3	NM_008260	chr7:19598632-19608888	-	forkhead box A3 (Foxa3), mRNA	2	1	0.209523	3.13595	4.50949	3.63654	4.97596	4.37628	4.90996	4.15131	5.01485	3.72756	4.88124	4.13184	5.1816	4.1236	4.72762	4.56112	5.46564	4.24357	5.16079	4.1177	5.36603	4.12746	5.31644	3.87298	5.07931	4.07342	5.32542	4.13055	4.79836	4.66047	4.81933	4.24728	4.40409	4.77793	5.331	5.77866	5.82508	4.61418	4.78541	4.81778	4.64225	4.83771	4.5436
Csrp3	NM_013808	chr7:56085768-56099041	-	cysteine and glycine-rich protein 3 (Csrp3), transcript variant 1, mRNA	2	1	0.209222	3.15612	3.14969	3.67346	3.14842	3.8824	3.33593	3.67151	3.46191	3.99877	3.84722	4.00701	4.21861	4.29287	5.17776	4.5967	4.75107	4.38031	4.9944	4.49374	5.46157	3.96632	5.03586	4.0886	4.56077	4.62289	3.57242	4.70975	2.91749	4.55537	2.8918	4.17876	3.47809	3.26856	2.90484	3.53126	3.17796	4.5933	4.78436	4.86309	4.3895	4.56268	4.63924
Hdac8	NM_027382	chrX:99479979-99700487	-	histone deacetylase 8 (Hdac8), mRNA	2	1	0.208221	0.575356	0.803001	0.0511011	1.14501	0.914023	1.55891	1.13602	1.91321	1.0543	2.43206	1.51953	2.78475	1.46723	2.6026	1.67337	2.22801	1.75484	2.27942	1.22519	2.3602	1.75176	2.72156	1.21628	2.40605	1.38187	2.21954	1.3952	2.36288	1.59313	2.18275	1.25773	1.21259	2.00612	2.02574	2.39882	2.37416	2.04758	2.33784	2.31363	1.73856	2.0767	2.17939
Igtp	NM_018738	chr11:58013058-58021094	+	interferon gamma induced GTPase (Igtp), mRNA	2	1	0.207155	2.90814	3.2928	3.47367	4.73849	4.12324	4.48254	4.03694	4.9741	4.26738	5.66804	4.85213	5.6605	5.50668	5.81942	5.6835	6.09334	5.61563	5.97333	5.19925	5.38108	5.27563	5.47879	5.15485	6.67139	4.86193	4.90787	4.89391	4.57356	4.82821	4.98054	4.90549	5.08668	5.22115	5.88534	6.58722	6.82386	5.97197	5.84206	5.64504	5.42006	5.64282	5.57959
Nbr1	NM_001252220	chr11:101413421-101443265	+	neighbor of Brca1 gene 1 (Nbr1), transcript variant 2, mRNA	2	1	0.200253	5.24255	5.27277	5.14903	5.63882	5.31883	5.76262	5.33726	6.08675	5.35268	6.35399	5.57322	6.53147	5.52001	6.15932	5.65412	6.14702	5.57892	6.02937	5.31354	5.958	5.96826	6.59548	5.59211	6.187	5.75704	6.12548	5.54717	6.06964	5.7432	6.32591	5.69098	5.83824	6.19493	6.45877	6.62814	6.41103	6.33102	6.50715	6.31503	6.00609	6.21399	6.13747
Klhdc8a	NM_144810	chr1:134195203-134203934	+	kelch domain containing 8A (Klhdc8a), mRNA	2	1	0.200153	-1.30545	-0.565035	-0.868027	0.0309431	-0.172421	0.0434704	0.014828	0.51522	-0.421648	0.327974	0.0244367	0.74067	0.281458	0.427534	0.308427	0.620627	0.159501	1.44575	-0.214331	1.68175	0.412649	1.56461	0.0781328	1.06568	-0.0435393	0.920484	-0.296162	0.121264	0.119221	-0.0393415	0.197575	0.47059	0.191471	1.02103	1.30725	1.58567	1.11056	0.978213	1.08081	0.826388	0.398877	0.375085
St6gal1	NM_145933	chr16:23224813-23360423	+	beta galactoside alpha 2,6 sialyltransferase 1 (St6gal1), transcript variant 1, mRNA	2	1	0.198348	3.97687	4.10602	4.47648	5.00186	4.82155	4.74462	4.41407	5.13286	4.72657	5.2081	4.93569	5.45506	4.95642	5.39727	5.31332	5.89899	5.19183	6.04179	4.9562	5.75708	5.20487	5.97042	4.81439	5.69748	5.19477	5.54262	5.02103	4.97802	5.33863	4.90247	5.21768	5.39625	5.35808	5.16588	5.28317	5.00839	5.36459	5.85079	5.98777	5.47056	5.84463	5.46443
Irf2bp1	NM_178757	chr7:19589414-19592112	+	interferon regulatory factor 2 binding protein 1 (Irf2bp1), mRNA	2	1	0.197119	1.41795	1.88244	1.60059	2.15469	2.11045	2.48008	2.17028	2.90431	2.00359	3.12714	2.23358	3.51717	2.20527	3.18157	2.30272	3.42226	2.36088	3.54036	1.97094	3.29906	2.2831	3.51812	2.12726	3.29413	2.10523	3.74747	2.26465	2.88469	2.39366	3.05192	2.16165	2.28245	2.69779	2.77661	3.1258	3.22484	2.94747	3.18915	3.12272	2.67134	2.42645	2.48327
Rnf26	NM_153762	chr9:43918864-43921134	-	ring finger protein 26 (Rnf26), mRNA	2	1	0.193221	1.89466	1.9994	2.33757	2.62367	2.33958	3.08047	2.4722	3.21133	2.38288	3.31021	2.69746	3.3321	2.71569	2.82741	2.66968	2.72955	2.50564	2.90586	2.30529	2.57487	2.82396	2.93937	2.48362	2.57037	2.70106	2.59783	2.3376	3.28473	2.54285	2.86028	2.16752	2.58215	3.00816	3.09658	3.04536	3.17636	3.17151	3.14812	2.97068	2.92609	3.238	2.79394
Ubl7	NM_001122873	chr9:57758793-57777775	+	ubiquitin-like 7 (bone marrow stromal cell-derived) (Ubl7), transcript variant 1, mRNA	2	1	0.188326	3.77733	3.96747	3.63007	4.02833	4.37508	4.75768	4.2884	4.85926	4.25987	5.18797	4.47832	5.21961	4.41582	4.89799	4.40165	4.77656	4.4803	4.68891	4.24611	4.72862	4.44183	5.05115	4.32753	4.93029	4.4566	4.89935	4.39732	4.97034	4.45332	5.00082	4.21547	4.10636	4.75732	5.20411	5.20414	5.09941	5.01165	4.9904	4.77389	4.8836	4.7904	4.91806
Irgm2	NM_019440	chr11:58028479-58036285	+	immunity-related GTPase family M member 2 (Irgm2), mRNA	2	1	0.18784	3.51321	3.79301	3.42011	4.6179	4.16287	4.25487	3.96506	4.80284	4.38961	5.19418	4.82262	5.41309	5.23675	5.33034	5.42492	5.60154	5.26588	5.58469	4.96649	5.04529	5.25224	5.34928	4.97973	5.98614	4.93705	4.84679	4.99107	4.43823	4.88488	4.81412	4.72374	4.62044	5.11993	5.75666	6.1141	6.21484	5.61136	5.7577	5.53305	5.25321	5.48832	5.33345
Mterfd2	NM_178051	chr1:95195788-95202447	-	mitochondrial transcription termination factor 4 (Mterf4), mRNA	2	1	0.187594	1.44224	1.65143	1.40756	1.85206	1.79238	2.43563	1.71847	2.39234	1.79449	2.81603	2.00814	3.02675	2.12864	2.64241	2.15373	2.39963	2.08975	2.7179	1.89522	2.68424	2.13349	2.71618	1.8975	2.73273	2.25878	2.78994	1.98324	2.63336	2.28613	2.74458	2.01212	1.98837	2.55378	2.58046	2.82687	2.7324	2.47542	2.71144	2.60194	2.39286	2.51196	2.46466
Avpr1a	NM_016847	chr10:121885555-121890509	+	arginine vasopressin receptor 1A (Avpr1a), mRNA	2	1	0.187571	3.76982	4.15301	3.73298	4.65051	4.26522	4.89685	4.3157	4.71384	3.97588	4.5298	3.82726	4.49281	3.60722	4.31849	3.67826	4.61431	3.74037	4.52237	3.33115	4.30279	3.77862	4.69501	4.19932	4.74214	3.91512	5.11343	3.91038	4.13253	4.05546	4.26459	4.75173	4.69729	4.72002	4.94672	4.67212	4.88972	4.36703	4.85844	4.77851	4.70343	4.53768	3.92045
Pgpep1	NM_023217	chr8:73170335-73183637	-	pyroglutamyl-peptidase I (Pgpep1), mRNA	2	1	0.187308	2.80353	3.12295	4.12377	4.10215	5.08903	5.0503	5.04246	5.14155	4.96367	5.43335	5.07934	5.66278	5.069	5.50363	5.20184	5.42191	4.93406	5.40494	4.54238	5.21444	4.97851	5.47897	4.77206	5.4251	4.97946	4.99082	4.20952	4.84644	5.20255	5.02236	3.30055	4.76032	5.34999	5.75159	5.91053	5.82207	5.83358	5.7241	5.49489	5.40885	5.07793	5.29598
Aldh1b1	NM_028270	chr4:45811894-45817480	+	aldehyde dehydrogenase 1 family, member B1 (Aldh1b1), mRNA	2	1	0.187267	3.91682	4.42598	3.39659	4.97161	4.29242	5.68054	3.47793	5.53482	4.01578	6.08698	3.74811	6.74637	4.14458	5.88678	4.6748	5.47431	3.95856	6.30242	3.82057	5.66846	5.89602	6.03106	3.32789	5.58394	3.97033	5.96574	4.42176	5.98669	3.94074	5.84028	5.53438	5.01897	6.15926	6.97807	6.76186	7.24573	6.64894	5.95662	5.94633	5.85647	5.8564	6.38286
Mrps27	NM_173757	chr13:100114741-100185516	+	mitochondrial ribosomal protein S27 (Mrps27), mRNA	2	1	0.183294	3.73855	3.78222	3.63304	4.0763	4.03073	4.75187	3.8214	4.94479	3.7119	5.13787	3.86075	5.13795	3.89327	4.85967	3.98333	5.07261	3.86471	4.99249	3.85595	4.82543	3.7844	5.0685	3.78531	4.94122	3.96384	5.03446	3.62841	5.01312	3.81404	4.95198	3.87916	4.39551	4.50747	4.50585	4.32816	4.4543	4.22753	3.97949	4.23816	4.32822	4.09021	4.11427
Serpinb1a	NM_025429	chr13:32933961-32943054	-	serine (or cysteine) peptidase inhibitor, clade B, member 1a (Serpinb1a), mRNA	2	1	0.18283	-0.391643	-0.518225	-0.952621	-0.410235	0.323434	1.54326	0.712826	0.814092	0.801015	1.97467	1.26128	1.89589	1.89969	2.68947	1.87057	1.66518	1.74877	1.6281	1.99669	2.32123	1.52544	2.17611	1.84275	0.95371	2.60196	0.471051	1.68728	1.14546	3.15238	1.01636	3.15803	0.991675	2.21131	2.21445	2.80649	1.85444	2.3205	3.97978	3.30557	2.6728	2.75061	3.1737
Rdh5	NM_134006	chr10:128350647-128356353	-	retinol dehydrogenase 5 (Rdh5), mRNA	2	1	0.180656	2.47015	2.47551	2.47586	3.17428	2.9376	3.49551	3.04483	3.54266	2.87756	3.69581	3.20477	4.23922	3.42212	3.87336	3.49509	4.00169	3.49448	4.29564	3.46297	4.12821	4.04065	4.01326	3.38167	3.64438	3.37219	4.23588	3.35852	3.69196	3.44869	3.63005	3.41485	3.70073	4.08594	4.50728	4.82792	4.87925	4.61422	4.72761	4.6281	4.67198	4.25414	4.32436
C2	NM_013484	chr17:34999547-35019045	-	complement component 2 (within H-2S) (C2), mRNA	2	1	0.178519	4.91056	5.42905	5.04551	5.79826	5.34792	5.92443	5.03841	5.99114	5.06663	6.11502	5.1412	6.40416	5.26121	5.96597	5.62674	5.91942	5.54428	6.37998	5.5785	5.94024	5.76101	6.38998	5.44214	6.22952	5.6275	5.88166	5.53511	6.08136	5.52724	6.2365	5.1631	5.05671	5.62596	6.1789	6.25973	6.26645	5.95415	5.89043	5.84167	5.54606	5.97123	5.66874
Mycl	NM_008506	chr4:122673342-122679723	+	v-myc myelocytomatosis viral oncogene homolog, lung carcinoma derived (avian) (Mycl), transcript variant 1, mRNA	2	1	0.178328	0.37628	0.42074	-0.738661	0.372397	0.418021	1.96363	-0.00985256	1.83284	0.65678	2.56459	0.700406	3.05844	0.711076	2.3273	1.03236	1.72559	0.331518	2.00816	0.565325	2.08165	0.737534	2.52093	-0.442492	1.61372	0.643162	2.07715	0.823083	2.84902	0.942579	2.13454	1.64039	0.536038	2.52938	3.22503	2.83191	2.95028	2.57732	2.14675	2.03934	1.9179	2.17931	2.35907
AW112010	NR_102366	chr19:11122102-11125056	-	expressed sequence AW112010 (AW112010), long non-coding RNA	2	1	0.17746	5.50208	5.53515	5.48123	6.53386	6.52213	7.18312	6.34309	7.0207	6.38639	7.35694	6.71966	7.4521	7.24565	7.47648	7.45784	7.42449	7.28074	7.79478	7.44924	8.03048	7.28658	7.78556	7.10096	7.75512	7.18837	7.08669	6.82334	6.88923	7.23399	7.35279	7.02261	7.01285	7.61599	7.61925	8.28855	8.27195	7.98239	8.24404	8.0439	7.42228	7.85507	7.59513
Kng2	NM_201375	chr16:22987408-23029174	-	kininogen 2 (Kng2), transcript variant 1, mRNA	2	1	0.175641	6.38254	6.52506	7.24857	7.97363	7.29841	7.68567	7.01429	8.04049	7.06855	8.09831	6.96189	8.28325	7.17893	7.9306	7.46413	7.90515	7.19008	7.76873	7.1554	7.86163	7.43533	8.06914	6.8303	7.80353	7.07096	7.76665	7.01466	8.04332	7.04335	7.95112	7.29403	7.75257	7.91473	8.25595	8.15516	8.18582	8.14641	7.87785	7.79044	7.74144	7.58074	7.76062
Slc25a10	NM_013770	chr11:120353151-120362475	+	solute carrier family 25 (mitochondrial carrier, dicarboxylate transporter), member 10 (Slc25a10), mRNA	2	1	0.175439	4.46452	4.40787	4.28164	4.57761	4.82965	5.73126	4.86125	5.58391	4.86151	6.07531	5.0266	5.9016	4.88046	5.76098	4.95344	5.2638	5.08251	5.05644	5.07638	5.51491	4.70057	5.53688	4.92532	5.58137	5.27153	5.45228	5.08138	5.87354	5.3112	5.73837	5.08043	5.19094	5.79273	5.81793	6.15542	5.98863	5.54076	5.36517	5.2614	5.22862	5.30524	5.38335
Thpo	NM_009379	chr16:20724527-20734584	-	thrombopoietin (Thpo), transcript variant 1, mRNA	2	1	0.174027	2.04809	2.19455	2.46972	3.00246	2.89751	2.94674	2.74622	3.29824	2.63567	3.33362	2.84993	3.16825	2.88535	3.0345	3.03192	3.58016	2.96166	3.44597	2.99115	3.33648	3.30833	3.39714	2.97414	3.56864	2.63645	3.64136	2.92028	2.7824	2.84191	3.07784	2.31	2.91423	3.08541	3.16418	3.30788	3.20017	3.23577	3.22997	3.14611	3.22614	3.11284	2.85043
Zfp97	NM_011765	chr17:17258347-17283842	+	zinc finger protein 97 (Zfp97), mRNA	2	1	0.172689	0.684933	0.666969	0.26735	0.615437	0.702267	1.33949	0.72281	1.474	1.08318	2.16101	1.03049	1.9879	1.26129	1.70348	1.50132	1.40906	1.1903	1.3685	1.15654	1.10046	1.39701	1.48387	1.1964	1.33127	1.82067	1.40113	1.33378	1.64957	1.55081	1.70568	1.39103	0.850929	1.86951	2.11785	2.0048	1.8784	1.84687	1.78642	1.69397	1.78916	1.85262	1.88781
Sbk1	NM_145587	chr7:133416133-133438513	+	SH3-binding kinase 1 (Sbk1), mRNA	2	1	0.170679	1.01906	1.68222	1.72376	1.7437	2.21299	2.84628	2.2123	2.73636	2.69923	2.96875	2.49791	3.27496	2.86285	3.14608	2.99661	2.91383	3.13066	2.75253	2.40435	2.94315	2.80497	2.92322	3.14245	2.76299	3.00516	2.51447	2.50534	2.91561	2.82495	2.45887	2.5041	3.34887	2.92898	3.61103	3.77514	3.83962	4.27386	3.33471	2.89584	3.7853	2.97709	3.87396
Ndufa7	NR_103514	chr17:33961590-33963132	+	NADH dehydrogenase (ubiquinone) 1 alpha subcomplex, 7 (B14.5a) (Ndufa7), transcript variant 2, non-coding RNA	2	1	0.170063	6.32073	6.2602	6.07592	6.59531	6.63185	7.24782	6.65827	7.24296	6.6016	7.56121	6.58811	7.64322	6.83337	7.45816	6.73464	7.32783	6.71033	7.2666	6.85404	7.5985	6.65145	7.44463	6.58946	7.43663	6.63264	7.17988	6.55283	7.51242	6.68619	7.55248	6.97908	6.65717	7.33742	7.39394	7.38201	7.49491	7.25234	7.25419	7.16428	7.15322	7.05833	7.07772
Abhd10	NM_172511	chr16:45729838-45743068	-	abhydrolase domain containing 10 (Abhd10), transcript variant 1, mRNA	2	1	0.169425	0.513802	0.600008	0.116778	0.957855	0.784108	1.32062	0.707973	1.61728	0.715054	1.96555	0.945339	2.14678	0.993898	1.67079	1.14809	1.61189	0.979892	1.87292	1.06978	1.6218	1.67872	1.69743	0.764964	1.3976	1.25771	1.80582	1.17788	1.8792	0.984069	1.76726	0.988516	0.51727	1.55454	1.78343	2.08349	1.931	1.5973	1.91792	1.7473	1.4077	1.65495	1.58452
Aldh7a1	NM_001127338	chr18:56685390-56732593	-	aldehyde dehydrogenase family 7, member A1 (Aldh7a1), transcript variant 2, mRNA	2	1	0.167219	6.87702	6.90788	6.55795	7.00187	7.08171	7.75105	7.04266	7.69203	7.02538	8.07852	7.05215	8.16572	7.02371	8.03989	7.15063	7.75038	7.08862	7.49318	7.06672	7.84498	7.26544	8.13256	7.27198	8.15835	7.3593	8.05851	7.37042	7.80991	7.41398	8.08909	7.24717	6.8463	7.52501	8.18838	8.3234	8.35017	8.19997	7.94969	7.53206	7.66804	7.66664	7.98829
Iscu	NM_025526	chr5:114222821-114228291	+	IscU iron-sulfur cluster scaffold homolog (E. coli) (Iscu), mRNA	2	1	0.166678	5.46586	5.43324	5.35417	5.76762	5.67083	6.35118	5.682	6.39358	5.62015	6.69551	5.71421	6.80724	5.85855	6.38564	5.78643	6.35937	5.75262	6.39919	5.86692	6.50505	5.56951	6.27188	5.51928	6.59139	5.75738	6.41709	5.66272	6.77485	5.698	6.36626	5.55048	5.87999	6.35805	6.13982	6.27143	6.32865	6.30887	6.48431	6.25739	6.20647	5.7223	6.06532
Zfp39	NM_011758	chr11:58701655-58717727	-	zinc finger protein 39 (Zfp39), mRNA	2	1	0.164128	0.446197	0.632672	0.18912	0.490596	0.459502	1.40471	0.602369	1.43865	0.662263	1.85853	1.07556	1.9735	0.97559	1.65536	1.30409	1.25986	1.18568	1.72293	0.772226	1.66642	1.27031	2.20787	1.14963	1.7019	1.344	1.83156	1.01475	1.62548	1.21118	1.65924	1.16693	0.899368	1.68024	1.86003	1.76027	1.83012	1.63155	1.61173	1.87401	1.54865	1.77945	1.50789
Cyp2f2	NM_007817	chr7:27904974-27918679	+	cytochrome P450, family 2, subfamily f, polypeptide 2 (Cyp2f2), mRNA	2	1	0.160292	9.00791	9.22148	7.00854	8.08468	7.7885	8.90158	7.8689	8.89044	8.19801	9.45517	8.0707	9.49906	7.90868	9.48686	8.09014	9.09917	8.04387	8.82973	8.2451	9.266	6.63178	9.70019	7.51767	9.91058	8.24885	9.23692	8.91375	8.56715	7.63713	9.55703	8.67379	7.71703	8.91377	9.07727	9.03928	9.21171	9.11604	8.33334	8.09208	8.02429	8.16384	8.64979
Irf9	NM_001159417	chr14:56222822-56228867	+	interferon regulatory factor 9 (Irf9), transcript variant 1, mRNA	2	1	0.153565	3.01611	3.32925	2.99323	3.70253	3.22559	3.20114	3.34585	3.90997	3.49113	4.34112	4.08069	4.44264	4.18369	4.45946	4.4293	4.80101	4.2923	4.66669	3.97975	4.3129	4.35016	4.48341	4.28135	5.03354	4.19595	3.97741	4.06946	3.62185	4.13916	4.07286	3.74762	3.78549	3.97093	4.34899	4.93389	4.94131	4.63173	4.73745	4.67957	4.26985	4.42105	4.31349
Gbp10	NM_001039646	chr5:105644718-105668552	-	guanylate-binding protein 10 (Gbp10), mRNA	2	1	0.152729	1.70257	2.51029	0.0355984	2.28765	1.6637	2.75342	2.0407	3.21182	2.69564	4.39578	3.66062	4.62605	4.12109	4.90707	4.40815	5.39707	4.45988	5.38987	4.03999	5.25472	4.16644	5.64267	3.98323	6.37627	4.00457	4.46611	4.07165	3.12508	3.97101	3.86305	3.69068	2.70998	3.2913	4.35854	5.33983	5.29779	4.72446	5.34655	5.46329	4.3898	4.83869	4.60771
Serpina11	NM_199314	chr12:105218453-105228153	-	serine (or cysteine) peptidase inhibitor, clade A (alpha-1 antiproteinase, antitrypsin), member 11 (Serpina11), transcript variant 1, mRNA	2	1	0.149555	4.92974	5.0403	5.91489	5.94115	5.90358	5.95343	5.78791	6.07643	5.6274	5.97326	5.54093	6.18101	5.63107	6.02603	5.80881	6.60177	5.72678	6.42642	5.69658	6.60236	6.11914	6.46613	5.84286	6.38691	5.67967	6.40255	5.34993	5.98058	5.55086	5.57552	5.13807	5.90084	5.98499	5.93218	5.99119	5.74065	5.83575	6.18015	5.89809	6.144	5.6516	5.85943
Isg15	NM_015783	chr4:155573533-155574927	-	ISG15 ubiquitin-like modifier (Isg15), mRNA	2	1	0.147554	2.17104	3.00706	1.9123	4.59715	2.8894	3.73921	2.96901	4.52776	3.25813	5.84306	4.35272	6.26282	4.4494	6.01365	5.00829	6.38006	4.98209	7.41137	4.12029	5.98819	4.57131	6.01108	4.06375	6.99734	4.27157	5.61458	4.52126	5.13208	4.06864	5.66992	3.65253	4.2848	4.15995	5.54917	6.69637	6.90718	5.76125	5.33628	5.97864	4.7388	5.04437	5.05746
AI987944	NM_001199330	chr7:48628300-48648749	-	expressed sequence AI987944 (AI987944), transcript variant 2, mRNA	2	1	0.146426	2.06622	2.13812	1.99708	2.34456	2.36162	2.91807	2.31361	3.07869	2.49933	3.18829	2.61758	3.22139	2.57803	2.79811	2.81163	2.88105	2.71914	3.20807	2.47489	2.83249	2.80772	3.43232	2.71081	3.27091	2.90882	3.03035	2.61055	3.0645	2.70778	2.98203	2.24015	2.36642	2.85793	3.03313	3.35496	3.16943	3.14801	3.36495	3.13228	2.79549	2.9675	3.02945
Mbl2	NM_010776	chr19:30307447-30314172	+	mannose-binding lectin (protein C) 2 (Mbl2), mRNA	2	1	0.143196	7.33256	7.4673	7.0269	7.97507	8.08072	8.63371	8.42245	9.42482	8.29895	10.2986	8.54722	10.6717	9.00008	10.0366	9.14891	10.0132	8.88397	9.89079	8.77638	10.049	8.9967	10.0987	8.71174	10.2073	8.61314	10.2274	8.40356	9.7081	8.56145	10.0737	9.28674	8.28529	9.81453	10.7303	10.915	10.9469	10.4408	9.96962	9.64315	9.63568	9.5481	9.65666
Cldn14	NM_019500	chr16:93919276-94009082	-	claudin 14 (Cldn14), transcript variant 1, mRNA	2	1	0.142407	1.50666	2.18961	2.11521	2.76636	2.83728	2.96399	2.71187	3.24617	2.70227	3.41733	2.82541	3.42003	2.84743	3.15127	3.18868	4.08965	2.82269	3.74748	2.91096	3.795	3.09107	3.78477	2.36413	3.91157	2.82606	3.74639	2.46821	3.12943	2.86314	3.09913	2.38482	2.6786	3.09154	3.29981	3.60917	3.2139	3.2087	3.29223	3.43521	3.37387	3.04121	3.16805
Cyp2d12	NM_201360	chr15:82385528-82389843	+	cytochrome P450, family 2, subfamily d, polypeptide 12 (Cyp2d12), mRNA	2	1	0.141463	3.44764	3.35604	2.91253	2.91147	2.92199	3.83598	2.45563	3.29251	2.01987	3.76365	1.86904	3.81975	0.835505	3.78959	0.445274	2.78486	0.876864	2.13655	1.21073	3.61115	-0.128058	3.51408	1.54109	3.4446	1.89153	3.8241	2.10571	3.01722	1.6672	2.79757	-1.20516	-0.776685	-0.116171	1.60122	1.88599	2.31471	0.492495	1.36751	0.610674	-0.0694223	-0.0726782	-0.16134
Nanp	NM_026086	chr2:150855421-150865115	-	N-acetylneuraminic acid phosphatase (Nanp), mRNA	2	1	0.131797	1.29701	1.4417	1.5312	1.61645	2.00311	2.04373	2.00459	1.89623	1.6789	2.38103	1.9779	2.6842	2.03319	2.64172	1.99703	2.51907	2.08571	2.57484	1.84718	2.38593	1.96929	2.68338	1.70145	2.13288	1.54845	2.17526	1.73773	2.55348	1.80033	2.18659	1.82558	1.83934	2.01624	2.25142	2.6108	2.6543	2.6391	2.47176	2.47665	2.11513	2.18367	2.04029
Tlr12	NM_205823	chr4:128292690-128295863	-	toll-like receptor 12 (Tlr12), mRNA	2	1	0.131255	0.63775	0.213492	-0.042746	0.102464	1.4681	2.04812	1.25286	1.88405	1.41158	2.45099	1.6336	2.08439	1.94911	2.0851	2.10194	1.70697	1.99974	2.29721	2.22841	2.13591	1.87886	2.20917	1.57731	2.02275	1.45552	1.76759	1.16674	1.93834	1.86132	1.8686	0.669994	0.923252	1.51055	2.42665	2.60608	2.99544	2.35184	2.43176	2.07282	2.21	2.40323	2.23275
Zfp446	NM_001168562	chr7:13563197-13571065	+	zinc finger protein 446 (Zfp446), transcript variant 3, mRNA	2	1	0.130732	-1.0346	-0.982026	-0.97706	0.0778917	-0.732771	0.598175	-0.610483	1.47771	-0.911364	1.88472	-0.60155	2.09604	-0.417531	1.98505	-0.377407	1.85091	-0.319358	1.8673	-0.781604	1.72308	-0.179527	2.0111	-0.570575	2.02267	-0.646854	2.02462	-0.540435	1.6907	-0.496884	1.93276	-0.915353	-0.126582	0.712252	0.932637	1.21911	1.17699	0.526907	0.727665	1.06239	0.171054	0.537997	0.0141283
Fmn1	NM_010230	chr2:113167893-113556924	+	formin 1 (Fmn1), transcript variant 1, mRNA	2	1	0.129671	-0.329933	-0.17998	-1.64614	-0.642372	0.179255	0.279129	0.335215	0.942793	0.311595	1.29684	0.526582	1.48983	0.549271	1.19938	0.522055	1.55455	-0.100362	1.60494	-0.0728827	1.38023	1.47982	2.44398	0.818457	1.51855	1.25706	1.67302	0.360486	1.05332	0.637166	0.558634	0.0793999	-0.499935	1.27095	1.29204	1.29695	1.0496	1.36178	1.15362	1.78087	1.22144	1.55871	1.06801
1810043H04Rik	NM_001110242	chr11:119960248-119961738	+	RIKEN cDNA 1810043H04 gene (1810043H04Rik), mRNA	2	1	0.128774	3.32097	3.42443	3.10411	3.88587	3.7896	4.72946	3.74274	4.85231	3.5899	5.2557	3.73324	5.62178	3.69981	5.31411	3.87437	5.27608	3.92107	5.37621	4.00895	5.61209	3.6938	5.13188	3.43445	5.42245	3.78492	5.30226	3.73675	5.31312	3.92126	5.43446	3.59068	3.90375	4.63847	4.26299	4.64593	4.76603	4.42927	4.48802	4.514	4.25571	3.86092	3.888
Slc3a1	NM_009205	chr17:85427687-85463581	+	solute carrier family 3, member 1 (Slc3a1), mRNA	2	1	0.128734	4.60635	4.26834	7.0403	7.02182	7.11676	6.42975	6.83499	6.90509	7.02949	6.80247	6.86344	7.16919	7.17679	7.18849	7.35663	7.67113	7.24875	8.03044	6.78549	7.71699	7.76387	7.88432	6.95416	7.81215	6.85449	7.60904	6.32572	6.1693	6.81591	5.76407	4.80378	6.872	6.46086	6.66833	6.80763	6.8772	7.35103	7.31138	7.38448	7.25336	6.83104	7.24147
Ndrg3	NM_180956	chr2:156753078-156817847	-	N-myc downstream regulated gene 3 (Ndrg3), transcript variant 1, mRNA	2	1	0.127138	2.11859	2.18096	2.04894	2.22782	2.42162	2.6642	2.35833	3.02111	2.55543	3.51459	2.90531	3.63345	2.74322	3.51266	2.82578	3.1518	2.89213	3.38129	2.56733	3.30489	2.87081	3.61066	2.86356	3.43963	2.67449	3.37446	2.5206	3.25326	2.66896	3.33833	2.51927	2.42922	2.93891	3.1862	3.37936	3.30306	3.42858	3.41182	3.28392	2.99548	2.99399	2.96905
Thoc6	NM_001008425	chr17:23805586-23810737	-	THO complex 6 homolog (Drosophila) (Thoc6), mRNA	2	1	0.125324	1.16084	1.31058	0.959017	1.67154	1.71944	2.74633	1.63838	3.57457	1.48041	4.21743	1.74017	4.27824	1.89768	3.99653	1.99003	3.95036	1.72308	3.8122	1.46876	3.50822	2.09417	3.81949	1.34585	3.63524	1.88745	3.3402	1.44331	4.15094	1.60628	4.08111	1.65032	1.69238	3.2414	3.10226	3.13219	3.1637	2.37044	2.84178	3.01653	2.45735	2.21821	2.0386
Unk	NM_172569	chr11:115891630-115922528	+	unkempt homolog (Drosophila) (Unk), transcript variant 1, mRNA	2	1	0.125306	0.273508	0.670415	0.225132	0.943286	0.805717	1.58832	0.653131	1.73182	0.722409	1.81305	1.00741	1.74863	1.21594	1.50203	1.13781	1.00482	1.2359	1.56007	0.94115	1.11738	1.68207	1.7839	1.13455	0.834838	1.52253	1.23177	1.17689	1.75737	1.31574	1.69907	0.964506	1.25847	1.86593	1.59771	1.95005	1.77943	2.1147	1.9638	1.89586	1.63753	1.74172	1.55324
[truncated: 306 more rows]

## Sheet: Supplemental Table 4
Tpm3	NM_001271764	chr3:89883443-89904824	+	tropomyosin 3, gamma (Tpm3), transcript variant Tpm3.5, mRNA	1	2	0.79794	4.44703	4.5695	4.34307	4.96714	5.13232	5.29501	5.12274	5.56794	5.10222	5.70271	5.34917	5.83032	5.46473	5.70596	5.5815	6.26956	5.4752	6.18869	5.1845	6.13009	5.85856	6.53258	5.28409	6.93306	5.40792	7.20846	5.0437	8.02953	5.3168	7.77829	5.13356	5.34104	5.92365	5.99181	6.34307	6.12991	6.41507	6.39866	6.36676	6.037	6.09955	5.81385
[truncated: 2,870 more rows]

[truncated: 6 more sheets: Supplemental Table 5, Supplemental Table 6, Supplemental Table 7, Supplemental Table 8, Supplemental Table 9, Supplemental Table 10]
